# Supplementary material for: Mitochondrial Dysfunction Reveals the Role of mRNA Poly(A) Tail Regulation in Oculopharyngeal Muscular Dystrophy Pathogenesis
Source: PLoS Genet. 2015 Mar 27;11(3):e1005092. doi: 10.1371/journal.pgen.1005092 (PMC4376527; doi:10.1371/journal.pgen.1005092)
Supplement: S1 Table — K-means clustering is from microarray analysis previously described [26]. (XLS) [file pgen.1005092.s008.xls]

## Sheet: feuil 1 
	Table S1: Down-regulated genes in Drosophila muscles expressing PABPN1-17ala. K-means clustering is from microarray analysis in Chartier et al., 2009.
		down-regulated genes at day 2				down-regulated genes at day 6				down-regulated genes at day 11				down-regulated genes at all times
	Flybase ID	K-means clustering	Gene symbol		Flybase ID	K-means clustering	Gene symbol		Flybase ID	K-means clustering	Gene symbol		Flybase ID	K-means clustering	Gene symbol
	FBgn0010612	9	l(2)06225		FBgn0040285	3	Scamp		FBgn0040285	3	Scamp		FBgn0031232	10	CG11617
	FBgn0259209	9	Mlp60A		FBgn0027572	3	CG5009		FBgn0027572	3	CG5009		FBgn0020766	10	Aats-phe
	FBgn0038426	9	mRpS33		FBgn0036208	3	CG10361		FBgn0036208	3	CG10361		FBgn0029158	10	Las
	FBgn0037097	9	CG7181		FBgn0035293	3	CG5687		FBgn0035293	3	CG5687		FBgn0031830	10	CG11015
	FBgn0011227	9	ox		FBgn0037230	3	CG9780		FBgn0037230	3	CG9780		FBgn0032833	10	CG10664
	FBgn0034245	9	CG14482		FBgn0050035	3	Tret1-1		FBgn0050035	3	Tret1-1		FBgn0031066	10	CG14235
	FBgn0032720	9	mRpL13		FBgn0041789	3	Pax		FBgn0041789	3	Pax		FBgn0030733	10	CG3560
	FBgn0030610	9	CG9065		FBgn0261274	3	Ero1L		FBgn0261274	3	Ero1L		FBgn0037873	10	SdhC
	FBgn0067318	9	CG40451		FBgn0033428	3	Updo		FBgn0033428	3	Updo		FBgn0031021	10	CG12203
	FBgn0015031	9	cype		FBgn0004837	3	Su(H)		FBgn0004837	3	Su(H)		FBgn0030718	10	CG9172
	FBgn0038224	9	CG3321		FBgn0039594	3	CG9990		FBgn0039594	3	CG9990		FBgn0030853	10	CG5703
	FBgn0033605	9	CG9067		FBgn0036030	3	CG6767		FBgn0036030	3	CG6767		FBgn0001989	10	l(2)35Di
	FBgn0038421	9	CG17931		FBgn0000116	3	Argk		FBgn0000116	3	Argk		FBgn0029971	10	CG18624
	FBgn0052448	9	CG32448		FBgn0039790	3	CG2246		FBgn0039790	3	CG2246		FBgn0031436	10	CG3214
	FBgn0033268	9	Obp44a		FBgn0040260	3	Ugt36Bc		FBgn0040260	3	Ugt36Bc		FBgn0003423	10	slgA
	FBgn0038571	9	CG7215		FBgn0038326	3	CG5044		FBgn0038326	3	CG5044		FBgn0015034	10	Cyp4e1
	FBgn0052672	9	Atg8a		FBgn0053205	3	CG33205		FBgn0053205	3	CG33205		FBgn0039461	10	CG5500
	FBgn0038363	9	Acyp2		FBgn0035147	3	CG12030		FBgn0035147	3	CG12030		FBgn0019624	10	CoVa
	FBgn0035722	9	CG10075		FBgn0031637	3	CG2950		FBgn0031637	3	CG2950		FBgn0038587	10	l(3)psg7
	FBgn0250838	9	CG30415		FBgn0035016	3	CG4612		FBgn0035016	3	CG4612		FBgn0261808	10	cu
	FBgn0051324	9	CG31324		FBgn0038257	3	smp-30		FBgn0038257	3	smp-30		FBgn0035593	10	CG4603
	FBgn0052736	9	CG32736		FBgn0047303	3	CR30068		FBgn0047303	3	CR30068		FBgn0039339	10	CG5116
	FBgn0053170	9	CG33170		FBgn0025712	3	CG13920		FBgn0025712	3	CG13920		FBgn0029720	10	CG3009
	FBgn0033906	9	CG8331		FBgn0038438	3	Der-2		FBgn0038438	3	Der-2		FBgn0027785	10	NP15.6
	FBgn0034248	9	CG14483		FBgn0002891	5	mus205		FBgn0035253	4	CG7971		FBgn0036887	10	CG9231
	FBgn0033608	9	CG13220		FBgn0011336	5	OstStt3		FBgn0261268	4	Cul-3		FBgn0039993	10	CG17691
	FBgn0030311	9	CG11699		FBgn0031883	5	CG11266		FBgn0021953	4	Fatp		FBgn0033521	10	CG12896
	FBgn0034140	9	CG8317		FBgn0034387	5	Cyp12b2		FBgn0000635	4	Fas2		FBgn0033769	10	CG8768
	FBgn0035355	9	CG16985		FBgn0034405	5	Jheh2		FBgn0022764	4	Sin3A		FBgn0031713	10	CG7277
	FBgn0033356	9	CG8229		FBgn0027578	5	CG14526		FBgn0014863	4	Mlp84B		FBgn0031836	10	CG11050
	FBgn0040817	9	CG14132		FBgn0015575	5	alpha-Est7		FBgn0261862	4	whd		FBgn0036726	10	CG7603
	FBgn0031232	10	CG11617		FBgn0085402	5	Ect4		FBgn0028646	4	aralar1		FBgn0033426	10	CG1814
	FBgn0020766	10	Aats-phe		FBgn0035802	5	CG33275		FBgn0001142	4	Gs1		FBgn0053199	10	CG33199
	FBgn0029158	10	Las		FBgn0041182	5	TepII		FBgn0027580	4	CG1516		FBgn0028342	10	l(1)G0230
	FBgn0031830	10	CG11015		FBgn0035023	5	itp		FBgn0028479	4	CG4389		FBgn0038331	10	CG5073
	FBgn0032833	10	CG10664		FBgn0016031	5	lama		FBgn0037607	4	CG8036		FBgn0038143	11	CG9813
	FBgn0031066	10	CG14235		FBgn0000056	5	Adhr		FBgn0010609	4	Acsl		FBgn0002121	11	l(2)gl
	FBgn0030733	10	CG3560		FBgn0053523	5	CG33523		FBgn0043884	4	mask		FBgn0029870	11	Marf
	FBgn0037873	10	SdhC		FBgn0259678	5	CG42347		FBgn0029688	4	lva		FBgn0039348	11	CG4673
	FBgn0031021	10	CG12203		FBgn0031515	5	CG9664		FBgn0003656	4	sws		FBgn0029891	11	Pink1
	FBgn0030718	10	CG9172		FBgn0000592	5	Est-6		FBgn0001316	4	klar		FBgn0031814	11	retm
	FBgn0030853	10	CG5703		FBgn0051326	5	CG31326		FBgn0028481	4	CG4341		FBgn0027579	11	CG5508
	FBgn0001989	10	l(2)35Di		FBgn0035917	5	Zasp66		FBgn0025680	4	cry		FBgn0010019	11	Cyp4g1
	FBgn0029971	10	CG18624		FBgn0014184	5	Oda		FBgn0086906	4	sls		FBgn0039737	11	CG7920
	FBgn0031436	10	CG3214		FBgn0036837	5	CG18135		FBgn0024807	4	DIP1		FBgn0037734	11	trbd
	FBgn0003423	10	slgA		FBgn0261259	5	Fhos		FBgn0259107	4	lqfR		FBgn0026179	11	siz
	FBgn0015034	10	Cyp4e1		FBgn0023507	5	CG3835		FBgn0085370	4	Pde11		FBgn0003557	11	Su(dx)
	FBgn0039461	10	CG5500		FBgn0032170	5	CG4658		FBgn0021818	4	cnk		FBgn0261261	11	plx
	FBgn0019624	10	CoVa		FBgn0010612	9	l(2)06225		FBgn0011739	4	wts		FBgn0039140	11	Miro
	FBgn0038587	10	l(3)psg7		FBgn0259209	9	Mlp60A		FBgn0032156	4	CG13124		FBgn0039738	11	Mgat2
	FBgn0261808	10	cu		FBgn0038426	9	mRpS33		FBgn0034137	4	CG4945		FBgn0033095	11	CG3409
	FBgn0035593	10	CG4603		FBgn0037097	9	CG7181		FBgn0261922	4	CG10260		FBgn0036741	11	CG7510
	FBgn0039339	10	CG5116		FBgn0011227	9	ox		FBgn0260936	4	scny		FBgn0038745	11	CG4538
	FBgn0029720	10	CG3009		FBgn0034245	9	CG14482		FBgn0039620	4	CG1443		FBgn0002036	11	CG10561
	FBgn0027785	10	NP15.6		FBgn0032720	9	mRpL13		FBgn0000479	4	dnc		FBgn0262081	11	Csk
	FBgn0036887	10	CG9231		FBgn0030610	9	CG9065		FBgn0030593	4	CG9512		FBgn0035877	11	CG7083
	FBgn0039993	10	CG17691		FBgn0067318	9	CG40451		FBgn0035720	4	CG10077		FBgn0259736	11	CG42390
	FBgn0033521	10	CG12896		FBgn0015031	9	cype		FBgn0037718	4	P58IPK		FBgn0023169	11	SNF1A
	FBgn0033769	10	CG8768		FBgn0038224	9	CG3321		FBgn0037391	4	CG2017		FBgn0028487	11	f-cup
	FBgn0031713	10	CG7277		FBgn0033605	9	CG9067		FBgn0037547	4	CG7910		FBgn0031589	11	CG3714
	FBgn0031836	10	CG11050		FBgn0038421	9	CG17931		FBgn0260938	4	tay		FBgn0025803	11	SNF4Agamma
	FBgn0036726	10	CG7603		FBgn0052448	9	CG32448		FBgn0051122	4	CG31122		FBgn0010611	11	Hmgs
	FBgn0033426	10	CG1814		FBgn0033268	9	Obp44a		FBgn0261564	4	CG42678		FBgn0002566	11	lt
	FBgn0053199	10	CG33199		FBgn0038571	9	CG7215		FBgn0260463	4	unc-115		FBgn0050359	11	CG30359
	FBgn0028342	10	l(1)G0230		FBgn0052672	9	Atg8a		FBgn0002891	5	mus205		FBgn0053147	11	Hs3st-A
	FBgn0038331	10	CG5073		FBgn0038363	9	Acyp2		FBgn0011336	5	OstStt3		FBgn0033924	11	CG8613
	FBgn0038143	11	CG9813		FBgn0035722	9	CG10075		FBgn0031883	5	CG11266		FBgn0051781	11	CG31781
	FBgn0002121	11	l(2)gl		FBgn0250838	9	CG30415		FBgn0034387	5	Cyp12b2		FBgn0031528	11	CG15412
	FBgn0029870	11	Marf		FBgn0051324	9	CG31324		FBgn0034405	5	Jheh2		FBgn0261553	11	CG42671
	FBgn0039348	11	CG4673		FBgn0052736	9	CG32736		FBgn0027578	5	CG14526		FBgn0036454	11	CG17839
	FBgn0029891	11	Pink1		FBgn0053170	9	CG33170		FBgn0015575	5	alpha-Est7		FBgn0033382	11	Hydr1
	FBgn0031814	11	retm		FBgn0033906	9	CG8331		FBgn0085402	5	Ect4		FBgn0033476	11	oys
	FBgn0027579	11	CG5508		FBgn0034248	9	CG14483		FBgn0035802	5	CG33275		FBgn0005563	14	cac
	FBgn0010019	11	Cyp4g1		FBgn0033608	9	CG13220		FBgn0041182	5	TepII		FBgn0027515	14	CG7115
	FBgn0039737	11	CG7920		FBgn0030311	9	CG11699		FBgn0035023	5	itp		FBgn0002968	14	Nrg
	FBgn0037734	11	trbd		FBgn0034140	9	CG8317		FBgn0016031	5	lama		FBgn0037240	14	Cont
	FBgn0026179	11	siz		FBgn0035355	9	CG16985		FBgn0000056	5	Adhr		FBgn0000261	14	Cat
	FBgn0003557	11	Su(dx)		FBgn0033356	9	CG8229		FBgn0053523	5	CG33523		FBgn0052486	14	CG32486
	FBgn0261261	11	plx		FBgn0040817	9	CG14132		FBgn0259678	5	CG42347		FBgn0013263	14	Trl
	FBgn0039140	11	Miro		FBgn0031232	10	CG11617		FBgn0031515	5	CG9664		FBgn0010213	14	Sod2
	FBgn0039738	11	Mgat2		FBgn0020766	10	Aats-phe		FBgn0000592	5	Est-6		FBgn0019830	14	colt
	FBgn0033095	11	CG3409		FBgn0029158	10	Las		FBgn0051326	5	CG31326		FBgn0039081	14	Irk2
	FBgn0036741	11	CG7510		FBgn0031830	10	CG11015		FBgn0035917	5	Zasp66		FBgn0004363	14	porin
	FBgn0038745	11	CG4538		FBgn0032833	10	CG10664		FBgn0014184	5	Oda		FBgn0036742	14	CG7497
	FBgn0002036	11	CG10561		FBgn0031066	10	CG14235		FBgn0036837	5	CG18135		FBgn0029935	14	CG4615
	FBgn0262081	11	Csk		FBgn0030733	10	CG3560		FBgn0261259	5	Fhos		FBgn0038256	14	CG7530
	FBgn0035877	11	CG7083		FBgn0037873	10	SdhC		FBgn0023507	5	CG3835		FBgn0030562	14	CG9400
	FBgn0259736	11	CG42390		FBgn0031021	10	CG12203		FBgn0032170	5	CG4658		FBgn0050404	14	Tango11
	FBgn0023169	11	SNF1A		FBgn0030718	10	CG9172		FBgn0031232	10	CG11617		FBgn0041711	14	yellow-e
	FBgn0028487	11	f-cup		FBgn0030853	10	CG5703		FBgn0020766	10	Aats-phe		FBgn0035710	14	SP1173
	FBgn0031589	11	CG3714		FBgn0001989	10	l(2)35Di		FBgn0029158	10	Las		FBgn0052662	14	CG32662
	FBgn0025803	11	SNF4Agamma		FBgn0029971	10	CG18624		FBgn0031830	10	CG11015		FBgn0261822	14	Bsg
	FBgn0010611	11	Hmgs		FBgn0031436	10	CG3214		FBgn0032833	10	CG10664		FBgn0001332	14	L
	FBgn0002566	11	lt		FBgn0003423	10	slgA		FBgn0031066	10	CG14235		FBgn0038450	14	CG17560
	FBgn0050359	11	CG30359		FBgn0015034	10	Cyp4e1		FBgn0030733	10	CG3560		FBgn0037747	14	CG8481
	FBgn0053147	11	Hs3st-A		FBgn0039461	10	CG5500		FBgn0037873	10	SdhC		FBgn0000064	14	Ald
	FBgn0033924	11	CG8613		FBgn0019624	10	CoVa		FBgn0031021	10	CG12203		FBgn0260943	14	Rbp6
	FBgn0051781	11	CG31781		FBgn0038587	10	l(3)psg7		FBgn0030718	10	CG9172		FBgn0039807	14	CG15546
	FBgn0031528	11	CG15412		FBgn0261808	10	cu		FBgn0030853	10	CG5703		FBgn0034093	14	CG15706
	FBgn0261553	11	CG42671		FBgn0035593	10	CG4603		FBgn0001989	10	l(2)35Di		FBgn0029820	14	CG16721
	FBgn0036454	11	CG17839		FBgn0039339	10	CG5116		FBgn0029971	10	CG18624		FBgn0039667	14	CG2010
	FBgn0033382	11	Hydr1		FBgn0029720	10	CG3009		FBgn0031436	10	CG3214		FBgn0033638	14	CG9005
	FBgn0033476	11	oys		FBgn0027785	10	NP15.6		FBgn0003423	10	slgA		FBgn0036773	14	CG13698
	FBgn0005563	14	cac		FBgn0036887	10	CG9231		FBgn0015034	10	Cyp4e1		FBgn0050296	14	RIC-3
	FBgn0027515	14	CG7115		FBgn0039993	10	CG17691		FBgn0039461	10	CG5500		FBgn0035204	14	CG2277
	FBgn0002968	14	Nrg		FBgn0033521	10	CG12896		FBgn0019624	10	CoVa		FBgn0038290	14	CG6912
	FBgn0037240	14	Cont		FBgn0033769	10	CG8768		FBgn0038587	10	l(3)psg7		FBgn0020368	24	Vha68-1
	FBgn0000261	14	Cat		FBgn0031713	10	CG7277		FBgn0261808	10	cu		FBgn0026378	24	Rep
	FBgn0052486	14	CG32486		FBgn0031836	10	CG11050		FBgn0035593	10	CG4603		FBgn0085434	24	NaCP60E
	FBgn0013263	14	Trl		FBgn0036726	10	CG7603		FBgn0039339	10	CG5116		FBgn0031995	24	CG8475
	FBgn0010213	14	Sod2		FBgn0033426	10	CG1814		FBgn0029720	10	CG3009		FBgn0011754	24	PhKgamma
	FBgn0019830	14	colt		FBgn0053199	10	CG33199		FBgn0027785	10	NP15.6		FBgn0001297	24	kay
	FBgn0039081	14	Irk2		FBgn0028342	10	l(1)G0230		FBgn0036887	10	CG9231		FBgn0024251	24	bbx
	FBgn0004363	14	porin		FBgn0038331	10	CG5073		FBgn0039993	10	CG17691		FBgn0029155	24	Mdh
	FBgn0036742	14	CG7497		FBgn0038143	11	CG9813		FBgn0033521	10	CG12896		FBgn0031771	24	CG9140
	FBgn0029935	14	CG4615		FBgn0002121	11	l(2)gl		FBgn0033769	10	CG8768		FBgn0020235	24	ATPsyn-gamma
	FBgn0038256	14	CG7530		FBgn0029870	11	Marf		FBgn0031713	10	CG7277		FBgn0010217	24	ATPsyn-beta
	FBgn0030562	14	CG9400		FBgn0039348	11	CG4673		FBgn0031836	10	CG11050		FBgn0039561	24	mfrn
	FBgn0050404	14	Tango11		FBgn0029891	11	Pink1		FBgn0036726	10	CG7603		FBgn0039223	24	CG5805
	FBgn0041711	14	yellow-e		FBgn0031814	11	retm		FBgn0033426	10	CG1814		FBgn0037807	24	CG6293
	FBgn0035710	14	SP1173		FBgn0027579	11	CG5508		FBgn0053199	10	CG33199		FBgn0040017	24	CG17684
	FBgn0052662	14	CG32662		FBgn0010019	11	Cyp4g1		FBgn0028342	10	l(1)G0230		FBgn0262518	24	Rab8
	FBgn0261822	14	Bsg		FBgn0039737	11	CG7920		FBgn0038331	10	CG5073		FBgn0015247	24	Iap2
	FBgn0001332	14	L		FBgn0037734	11	trbd		FBgn0038143	11	CG9813		FBgn0260794	24	CG42574
	FBgn0038450	14	CG17560		FBgn0026179	11	siz		FBgn0002121	11	l(2)gl		FBgn0029723	24	Proc-R
	FBgn0037747	14	CG8481		FBgn0003557	11	Su(dx)		FBgn0029870	11	Marf		FBgn0033504	24	CAP
	FBgn0000064	14	Ald		FBgn0261261	11	plx		FBgn0039348	11	CG4673		FBgn0004551	24	Ca-P60A
	FBgn0260943	14	Rbp6		FBgn0039140	11	Miro		FBgn0029891	11	Pink1		FBgn0023213	24	eIF4G
	FBgn0039807	14	CG15546		FBgn0039738	11	Mgat2		FBgn0031814	11	retm		FBgn0001091	24	Gapdh1
	FBgn0034093	14	CG15706		FBgn0033095	11	CG3409		FBgn0027579	11	CG5508		FBgn0004910	24	Eip63F-1
	FBgn0029820	14	CG16721		FBgn0036741	11	CG7510		FBgn0010019	11	Cyp4g1		FBgn0261551	24	CG42669
	FBgn0039667	14	CG2010		FBgn0038745	11	CG4538		FBgn0039737	11	CG7920		FBgn0052311	24	zormin
	FBgn0033638	14	CG9005		FBgn0002036	11	CG10561		FBgn0037734	11	trbd		FBgn0050493	24	CG30493
	FBgn0036773	14	CG13698		FBgn0262081	11	Csk		FBgn0026179	11	siz		FBgn0052626	24	CG32626
	FBgn0050296	14	RIC-3		FBgn0035877	11	CG7083		FBgn0003557	11	Su(dx)		FBgn0035978	24	UGP
	FBgn0035204	14	CG2277		FBgn0259736	11	CG42390		FBgn0261261	11	plx		FBgn0015541	24	sda
	FBgn0038290	14	CG6912		FBgn0023169	11	SNF1A		FBgn0039140	11	Miro		FBgn0004516	24	Gad1
	FBgn0027359	17	Tim8		FBgn0028487	11	f-cup		FBgn0039738	11	Mgat2		FBgn0085394	24	CG34365
	FBgn0035982	17	CG4461		FBgn0031589	11	CG3714		FBgn0033095	11	CG3409		FBgn0038744	24	CG4733
	FBgn0037637	17	CG9836		FBgn0025803	11	SNF4Agamma		FBgn0036741	11	CG7510		FBgn0033495	24	CG12214
	FBgn0032381	17	CG14934		FBgn0010611	11	Hmgs		FBgn0038745	11	CG4538		FBgn0031990	24	CG8552
	FBgn0031700	17	CG14022		FBgn0002566	11	lt		FBgn0002036	11	CG10561		FBgn0259219	24	CG42319
	FBgn0030679	17	CG8206		FBgn0050359	11	CG30359		FBgn0262081	11	Csk		FBgn0038662	24	CG14290
	FBgn0033274	17	CG14757		FBgn0053147	11	Hs3st-A		FBgn0035877	11	CG7083		FBgn0027608	24	CG2082
	FBgn0050118	17	CG30118		FBgn0033924	11	CG8613		FBgn0259736	11	CG42390		FBgn0046301	24	CG7148
	FBgn0034534	22	maf-S		FBgn0051781	11	CG31781		FBgn0023169	11	SNF1A		FBgn0260442	24	rhea
	FBgn0000338	22	cnc		FBgn0031528	11	CG15412		FBgn0028487	11	f-cup		FBgn0037643	36	skap
	FBgn0031453	22	CG9894		FBgn0261553	11	CG42671		FBgn0031589	11	CG3714		FBgn0039635	36	CG11876
	FBgn0016685	22	Nlp		FBgn0036454	11	CG17839		FBgn0025803	11	SNF4Agamma		FBgn0028325	36	l(1)G0334
	FBgn0040660	22	CG13551		FBgn0033382	11	Hydr1		FBgn0010611	11	Hmgs		FBgn0004507	36	GlyP
	FBgn0040529	22	CG9603		FBgn0033476	11	oys		FBgn0002566	11	lt		FBgn0028336	36	l(1)G0255
	FBgn0027360	22	Tim10		FBgn0005563	14	cac		FBgn0050359	11	CG30359		FBgn0038922	36	CG6439
	FBgn0036581	22	MED10		FBgn0027515	14	CG7115		FBgn0053147	11	Hs3st-A		FBgn0042132	36	CG18809
	FBgn0023178	22	Pdf		FBgn0002968	14	Nrg		FBgn0033924	11	CG8613		FBgn0261439	36	SdhA
	FBgn0028697	22	RpL15		FBgn0037240	14	Cont		FBgn0051781	11	CG31781		FBgn0017566	36	ND75
	FBgn0085453	22	CG34424		FBgn0000261	14	Cat		FBgn0031528	11	CG15412		FBgn0011211	36	blw
	FBgn0035906	22	CG6673		FBgn0052486	14	CG32486		FBgn0261553	11	CG42671		FBgn0010352	36	Nc73EF
	FBgn0033378	22	tsu		FBgn0013263	14	Trl		FBgn0036454	11	CG17839		FBgn0037891	36	CG5214
	FBgn0069920	22	CG41131		FBgn0010213	14	Sod2		FBgn0033382	11	Hydr1		FBgn0019960	36	CG6455
	FBgn0051704	22	CG31704		FBgn0019830	14	colt		FBgn0033476	11	oys		FBgn0000409	36	Cyt-c-p
	FBgn0038446	22	CG14903		FBgn0039081	14	Irk2		FBgn0005563	14	cac		FBgn0000579	36	Eno
	FBgn0039969	22	Fis1		FBgn0004363	14	porin		FBgn0027515	14	CG7115		FBgn0022160	36	Gpo-1
	FBgn0052068	22	CG32068		FBgn0036742	14	CG7497		FBgn0002968	14	Nrg		FBgn0035600	36	CG4769
	FBgn0002869	22	MtnB		FBgn0029935	14	CG4615		FBgn0037240	14	Cont		FBgn0019957	36	ND42
	FBgn0036820	22	CG6852		FBgn0038256	14	CG7530		FBgn0000261	14	Cat		FBgn0038271	36	CG3731
	FBgn0025827	22	CG6421		FBgn0030562	14	CG9400		FBgn0052486	14	CG32486		FBgn0027291	36	l(1)G0156
	FBgn0032281	22	CG17107		FBgn0050404	14	Tango11		FBgn0013263	14	Trl		FBgn0036762	36	CG7430
	FBgn0031087	22	CG12656		FBgn0041711	14	yellow-e		FBgn0010213	14	Sod2		FBgn0003178	36	PyK
	FBgn0035415	22	CG14966		FBgn0035710	14	SP1173		FBgn0019830	14	colt		FBgn0001128	36	Gpdh
	FBgn0032200	22	CG5676		FBgn0052662	14	CG32662		FBgn0039081	14	Irk2		FBgn0003074	36	Pgi
	FBgn0030272	22	CG15201		FBgn0261822	14	Bsg		FBgn0004363	14	porin		FBgn0000667	36	Actn
	FBgn0033624	22	CG12384		FBgn0001332	14	L		FBgn0036742	14	CG7497		FBgn0250906	36	Pgk
	FBgn0020368	24	Vha68-1		FBgn0038450	14	CG17560		FBgn0029935	14	CG4615		FBgn0022709	36	Adk1
	FBgn0026378	24	Rep		FBgn0037747	14	CG8481		FBgn0038256	14	CG7530		FBgn0029664	36	CG10802
	FBgn0085434	24	NaCP60E		FBgn0000064	14	Ald		FBgn0030562	14	CG9400		FBgn0024728	36	Slip1
	FBgn0031995	24	CG8475		FBgn0260943	14	Rbp6		FBgn0050404	14	Tango11		FBgn0259243	36	Pka-R1
	FBgn0011754	24	PhKgamma		FBgn0039807	14	CG15546		FBgn0041711	14	yellow-e		FBgn0000241	36	bw
	FBgn0001297	24	kay		FBgn0034093	14	CG15706		FBgn0035710	14	SP1173		FBgn0003071	36	Pfk
	FBgn0024251	24	bbx		FBgn0029820	14	CG16721		FBgn0052662	14	CG32662		FBgn0000153	36	b
	FBgn0029155	24	Mdh		FBgn0039667	14	CG2010		FBgn0261822	14	Bsg		FBgn0051005	36	CG31005
	FBgn0031771	24	CG9140		FBgn0033638	14	CG9005		FBgn0001332	14	L		FBgn0001186	36	Hex-A
	FBgn0020235	24	ATPsyn-gamma		FBgn0036773	14	CG13698		FBgn0038450	14	CG17560		FBgn0038293	36	CG6904
	FBgn0010217	24	ATPsyn-beta		FBgn0050296	14	RIC-3		FBgn0037747	14	CG8481		FBgn0003076	36	Pgm
	FBgn0039561	24	mfrn		FBgn0035204	14	CG2277		FBgn0000064	14	Ald		FBgn0034618	36	CG9485
	FBgn0039223	24	CG5805		FBgn0038290	14	CG6912		FBgn0260943	14	Rbp6		FBgn0039856	36	CG1774
	FBgn0037807	24	CG6293		FBgn0027359	17	Tim8		FBgn0039807	14	CG15546		FBgn0053138	36	CG33138
	FBgn0040017	24	CG17684		FBgn0035982	17	CG4461		FBgn0034093	14	CG15706		FBgn0035173	36	CG13907
	FBgn0262518	24	Rab8		FBgn0037637	17	CG9836		FBgn0029820	14	CG16721		FBgn0032586	36	Tpr2
	FBgn0015247	24	Iap2		FBgn0032381	17	CG14934		FBgn0039667	14	CG2010		FBgn0033027	36	TpnC4
	FBgn0260794	24	CG42574		FBgn0031700	17	CG14022		FBgn0033638	14	CG9005		FBgn0033734	36	CG8520
	FBgn0029723	24	Proc-R		FBgn0030679	17	CG8206		FBgn0036773	14	CG13698		FBgn0023540	36	CG3630
	FBgn0033504	24	CAP		FBgn0033274	17	CG14757		FBgn0050296	14	RIC-3
	FBgn0004551	24	Ca-P60A		FBgn0050118	17	CG30118		FBgn0035204	14	CG2277
	FBgn0023213	24	eIF4G		FBgn0020368	24	Vha68-1		FBgn0038290	14	CG6912
	FBgn0001091	24	Gapdh1		FBgn0026378	24	Rep		FBgn0028685	15	Rpt4
	FBgn0004910	24	Eip63F-1		FBgn0085434	24	NaCP60E		FBgn0001125	15	Got2
	FBgn0261551	24	CG42669		FBgn0031995	24	CG8475		FBgn0029771	15	CG12730
	FBgn0052311	24	zormin		FBgn0011754	24	PhKgamma		FBgn0015808	15	ScpX
	FBgn0050493	24	CG30493		FBgn0001297	24	kay		FBgn0029898	15	CG14439
	FBgn0052626	24	CG32626		FBgn0024251	24	bbx		FBgn0025335	15	CG4585
	FBgn0035978	24	UGP		FBgn0029155	24	Mdh		FBgn0022023	15	eIF-3p40
	FBgn0015541	24	sda		FBgn0031771	24	CG9140		FBgn0086768	15	Pcmt
	FBgn0004516	24	Gad1		FBgn0020235	24	ATPsyn-gamma		FBgn0026562	15	BM-40-SPARC
	FBgn0085394	24	CG34365		FBgn0010217	24	ATPsyn-beta		FBgn0031256	15	CG4164
	FBgn0038744	24	CG4733		FBgn0039561	24	mfrn		FBgn0027844	15	CAH1
	FBgn0033495	24	CG12214		FBgn0039223	24	CG5805		FBgn0032715	15	CG17597
	FBgn0031990	24	CG8552		FBgn0037807	24	CG6293		FBgn0001187	15	Hex-C
	FBgn0259219	24	CG42319		FBgn0040017	24	CG17684		FBgn0250820	15	CG5802
	FBgn0038662	24	CG14290		FBgn0262518	24	Rab8		FBgn0038347	15	CG18522
	FBgn0027608	24	CG2082		FBgn0015247	24	Iap2		FBgn0000084	15	AnnX
	FBgn0046301	24	CG7148		FBgn0260794	24	CG42574		FBgn0033309	15	CG8735
	FBgn0260442	24	rhea		FBgn0029723	24	Proc-R		FBgn0035189	15	CG9119
	FBgn0040773	27	CG2249		FBgn0033504	24	CAP		FBgn0037636	15	CG9821
	FBgn0039112	27	CG10219		FBgn0004551	24	Ca-P60A		FBgn0020368	24	Vha68-1
	FBgn0014028	27	SdhB		FBgn0023213	24	eIF4G		FBgn0026378	24	Rep
	FBgn0029868	27	CG3446		FBgn0001091	24	Gapdh1		FBgn0085434	24	NaCP60E
	FBgn0032511	27	CG9306		FBgn0004910	24	Eip63F-1		FBgn0031995	24	CG8475
	FBgn0035046	27	CG3683		FBgn0261551	24	CG42669		FBgn0011754	24	PhKgamma
	FBgn0037001	27	CG6020		FBgn0052311	24	zormin		FBgn0001297	24	kay
	FBgn0033961	27	CG12859		FBgn0050493	24	CG30493		FBgn0024251	24	bbx
	FBgn0031228	27	CG11455		FBgn0052626	24	CG32626		FBgn0029155	24	Mdh
	FBgn0035404	27	CG12079		FBgn0035978	24	UGP		FBgn0031771	24	CG9140
	FBgn0031505	27	CG12400		FBgn0015541	24	sda		FBgn0020235	24	ATPsyn-gamma
	FBgn0025839	27	CG3621		FBgn0004516	24	Gad1		FBgn0010217	24	ATPsyn-beta
	FBgn0017567	27	ND23		FBgn0085394	24	CG34365		FBgn0039561	24	mfrn
	FBgn0021967	27	Pdsw		FBgn0038744	24	CG4733		FBgn0039223	24	CG5805
	FBgn0020764	27	Alas		FBgn0033495	24	CG12214		FBgn0037807	24	CG6293
	FBgn0035032	27	CG4692		FBgn0031990	24	CG8552		FBgn0040017	24	CG17684
	FBgn0003360	27	sesB		FBgn0259219	24	CG42319		FBgn0262518	24	Rab8
	FBgn0040793	27	CG7630		FBgn0038662	24	CG14290		FBgn0015247	24	Iap2
	FBgn0069923	27	CG41128		FBgn0027608	24	CG2082		FBgn0260794	24	CG42574
	FBgn0003016	27	osp		FBgn0046301	24	CG7148		FBgn0029723	24	Proc-R
	FBgn0035039	27	CG3608		FBgn0260442	24	rhea		FBgn0033504	24	CAP
	FBgn0019982	27	Gs1l		FBgn0040773	27	CG2249		FBgn0004551	24	Ca-P60A
	FBgn0052154	27	CG32154		FBgn0039112	27	CG10219		FBgn0023213	24	eIF4G
	FBgn0016120	27	ATPsyn-d		FBgn0014028	27	SdhB		FBgn0001091	24	Gapdh1
	FBgn0034576	27	CG9350		FBgn0029868	27	CG3446		FBgn0004910	24	Eip63F-1
	FBgn0037890	27	CG17734		FBgn0032511	27	CG9306		FBgn0261551	24	CG42669
	FBgn0011455	27	l(3)neo18		FBgn0035046	27	CG3683		FBgn0052311	24	zormin
	FBgn0032260	35	CG13144		FBgn0037001	27	CG6020		FBgn0050493	24	CG30493
	FBgn0030087	35	CG7766		FBgn0033961	27	CG12859		FBgn0052626	24	CG32626
	FBgn0036381	35	CG8745		FBgn0031228	27	CG11455		FBgn0035978	24	UGP
	FBgn0040705	35	CG15434		FBgn0035404	27	CG12079		FBgn0015541	24	sda
	FBgn0036862	35	CG9619		FBgn0031505	27	CG12400		FBgn0004516	24	Gad1
	FBgn0037643	36	skap		FBgn0025839	27	CG3621		FBgn0085394	24	CG34365
	FBgn0039635	36	CG11876		FBgn0017567	27	ND23		FBgn0038744	24	CG4733
	FBgn0028325	36	l(1)G0334		FBgn0021967	27	Pdsw		FBgn0033495	24	CG12214
	FBgn0004507	36	GlyP		FBgn0020764	27	Alas		FBgn0031990	24	CG8552
	FBgn0028336	36	l(1)G0255		FBgn0035032	27	CG4692		FBgn0259219	24	CG42319
	FBgn0038922	36	CG6439		FBgn0003360	27	sesB		FBgn0038662	24	CG14290
	FBgn0042132	36	CG18809		FBgn0040793	27	CG7630		FBgn0027608	24	CG2082
	FBgn0261439	36	SdhA		FBgn0069923	27	CG41128		FBgn0046301	24	CG7148
	FBgn0017566	36	ND75		FBgn0003016	27	osp		FBgn0260442	24	rhea
	FBgn0011211	36	blw		FBgn0035039	27	CG3608		FBgn0016076	33	vri
	FBgn0010352	36	Nc73EF		FBgn0019982	27	Gs1l		FBgn0015039	33	Cyp9b2
	FBgn0037891	36	CG5214		FBgn0052154	27	CG32154		FBgn0000406	33	Cyt-b5-r
	FBgn0019960	36	CG6455		FBgn0016120	27	ATPsyn-d		FBgn0002565	33	Lsp2
	FBgn0000409	36	Cyt-c-p		FBgn0034576	27	CG9350		FBgn0041194	33	Prat2
	FBgn0000579	36	Eno		FBgn0037890	27	CG17734		FBgn0030558	33	CG1461
	FBgn0022160	36	Gpo-1		FBgn0011455	27	l(3)neo18		FBgn0034501	33	CG13868
	FBgn0035600	36	CG4769		FBgn0037643	36	skap		FBgn0037643	36	skap
	FBgn0019957	36	ND42		FBgn0039635	36	CG11876		FBgn0039635	36	CG11876
	FBgn0038271	36	CG3731		FBgn0028325	36	l(1)G0334		FBgn0028325	36	l(1)G0334
	FBgn0027291	36	l(1)G0156		FBgn0004507	36	GlyP		FBgn0004507	36	GlyP
	FBgn0036762	36	CG7430		FBgn0028336	36	l(1)G0255		FBgn0028336	36	l(1)G0255
	FBgn0003178	36	PyK		FBgn0038922	36	CG6439		FBgn0038922	36	CG6439
	FBgn0001128	36	Gpdh		FBgn0042132	36	CG18809		FBgn0042132	36	CG18809
	FBgn0003074	36	Pgi		FBgn0261439	36	SdhA		FBgn0261439	36	SdhA
	FBgn0000667	36	Actn		FBgn0017566	36	ND75		FBgn0017566	36	ND75
	FBgn0250906	36	Pgk		FBgn0011211	36	blw		FBgn0011211	36	blw
	FBgn0022709	36	Adk1		FBgn0010352	36	Nc73EF		FBgn0010352	36	Nc73EF
	FBgn0029664	36	CG10802		FBgn0037891	36	CG5214		FBgn0037891	36	CG5214
	FBgn0024728	36	Slip1		FBgn0019960	36	CG6455		FBgn0019960	36	CG6455
	FBgn0259243	36	Pka-R1		FBgn0000409	36	Cyt-c-p		FBgn0000409	36	Cyt-c-p
	FBgn0000241	36	bw		FBgn0000579	36	Eno		FBgn0000579	36	Eno
	FBgn0003071	36	Pfk		FBgn0022160	36	Gpo-1		FBgn0022160	36	Gpo-1
	FBgn0000153	36	b		FBgn0035600	36	CG4769		FBgn0035600	36	CG4769
	FBgn0051005	36	CG31005		FBgn0019957	36	ND42		FBgn0019957	36	ND42
	FBgn0001186	36	Hex-A		FBgn0038271	36	CG3731		FBgn0038271	36	CG3731
	FBgn0038293	36	CG6904		FBgn0027291	36	l(1)G0156		FBgn0027291	36	l(1)G0156
	FBgn0003076	36	Pgm		FBgn0036762	36	CG7430		FBgn0036762	36	CG7430
	FBgn0034618	36	CG9485		FBgn0003178	36	PyK		FBgn0003178	36	PyK
	FBgn0039856	36	CG1774		FBgn0001128	36	Gpdh		FBgn0001128	36	Gpdh
	FBgn0053138	36	CG33138		FBgn0003074	36	Pgi		FBgn0003074	36	Pgi
	FBgn0035173	36	CG13907		FBgn0000667	36	Actn		FBgn0000667	36	Actn
	FBgn0032586	36	Tpr2		FBgn0250906	36	Pgk		FBgn0250906	36	Pgk
	FBgn0033027	36	TpnC4		FBgn0022709	36	Adk1		FBgn0022709	36	Adk1
	FBgn0033734	36	CG8520		FBgn0029664	36	CG10802		FBgn0029664	36	CG10802
	FBgn0023540	36	CG3630		FBgn0024728	36	Slip1		FBgn0024728	36	Slip1
					FBgn0259243	36	Pka-R1		FBgn0259243	36	Pka-R1
					FBgn0000241	36	bw		FBgn0000241	36	bw
					FBgn0003071	36	Pfk		FBgn0003071	36	Pfk
					FBgn0000153	36	b		FBgn0000153	36	b
					FBgn0051005	36	CG31005		FBgn0051005	36	CG31005
					FBgn0001186	36	Hex-A		FBgn0001186	36	Hex-A
					FBgn0038293	36	CG6904		FBgn0038293	36	CG6904
					FBgn0003076	36	Pgm		FBgn0003076	36	Pgm
					FBgn0034618	36	CG9485		FBgn0034618	36	CG9485
					FBgn0039856	36	CG1774		FBgn0039856	36	CG1774
					FBgn0053138	36	CG33138		FBgn0053138	36	CG33138
					FBgn0035173	36	CG13907		FBgn0035173	36	CG13907
					FBgn0032586	36	Tpr2		FBgn0032586	36	Tpr2
					FBgn0033027	36	TpnC4		FBgn0033027	36	TpnC4
					FBgn0033734	36	CG8520		FBgn0033734	36	CG8520
					FBgn0023540	36	CG3630		FBgn0023540	36	CG3630
									FBgn0067311	38	CheB38b
									FBgn0010357	38	betaTry
									FBgn0042119	38	Cpr65Au
									FBgn0031560	38	CG16713
									FBgn0051777	38	CG31777
									FBgn0033820	38	CG4716
									FBgn0032285	38	CG17108
									FBgn0032836	38	CG10680
									FBgn0038930	38	CG5778
									FBgn0033821	38	CG10799
									FBgn0032472	38	CG9928
									FBgn0034330	38	CG18107
									FBgn0028526	38	CG15293
									FBgn0261989	38	CG42807
