# Supplementary material for: Mitochondrial Dysfunction Reveals the Role of mRNA Poly(A) Tail Regulation in Oculopharyngeal Muscular Dystrophy Pathogenesis
Source: PLoS Genet. 2015 Mar 27;11(3):e1005092. doi: 10.1371/journal.pgen.1005092 (PMC4376527; doi:10.1371/journal.pgen.1005092)
Supplement: S2 Table — (XLSX) [file pgen.1005092.s009.xlsx]

## Sheet: Feuil1
Table S2: Down-regulated genes in Drosophila muscles expressing PABPN1-17ala, annotated with the GO term "mitochondrion".
Gene Symbol	FlyBase ID
Aats-phe	FBgn0020766
Alas	FBgn0020764
aralar1	FBgn0028646
ATPsyn-b	FBgn0019644
ATPsyn-beta	FBgn0010217
ATPsyn-d	FBgn0016120
ATPsyn-gamma	FBgn0020235
blw	FBgn0011211
CG10219	FBgn0039112
CG10361	FBgn0036208
CG10664	FBgn0032833
CG11015	FBgn0031830
CG11455	FBgn0031228
CG12079	FBgn0266582
CG12203	FBgn0031021
CG12400	FBgn0031505
CG12859	FBgn0033961
CG13551	FBgn0040660
CG14235	FBgn0031066
CG14482	FBgn0034245
CG1516	FBgn0027580
CG15434	FBgn0040705
CG1746	FBgn0039830
CG17691	FBgn0039993
CG18624	FBgn0029971
CG2249	FBgn0040773
CG3214	FBgn0031436
CG3321	FBgn0038224
CG3446	FBgn0029868
CG3560	FBgn0030733
CG3621	FBgn0025839
CG3683	FBgn0035046
CG3731	FBgn0038271
CG4389	FBgn0028479
CG4538	FBgn0038745
CG4692	FBgn0035032
CG4769	FBgn0035600
CG5214	FBgn0037891
CG5508	FBgn0027579
CG5703	FBgn0030853
CG5805	FBgn0039223
CG6020	FBgn0037001
CG6439	FBgn0038922
CG6455	FBgn0019960
CG7181	FBgn0263911
CG7430	FBgn0036762
CG8745	FBgn0036381
CG9065	FBgn0030610
CG9140	FBgn0031771
CG9172	FBgn0030718
CG9306	FBgn0032511
CG9603	FBgn0040529
colt	FBgn0019830
CoVa	FBgn0019624
Cyp12b2	FBgn0034387
cype	FBgn0015031
Cyt-b5-r	FBgn0000406
Cyt-c-p	FBgn0000409
Got2	FBgn0001125
Gpo-1	FBgn0022160
Gs1	FBgn0001142
l(1)G0156	FBgn0027291
l(1)G0230	FBgn0028342
l(1)G0255	FBgn0028336
l(2)06225	FBgn0010612
l(2)35Di	FBgn0001989
l(3)neo18	FBgn0011455
Las	FBgn0029158
Marf	FBgn0029870
Mdh2	FBgn0262559
Men-b	FBgn0029155
mfrn	FBgn0039561
Miro	FBgn0039140
mRpL13	FBgn0032720
mRpS33	FBgn0038426
Nc73EF	FBgn0010352
ND23	FBgn0017567
ND42	FBgn0019957
ND75	FBgn0017566
Oscp	FBgn0016691
ox	FBgn0011227
Pdsw	FBgn0021967
Pink1	FBgn0029891
porin	FBgn0004363
Prx5	FBgn0038570
retm	FBgn0031814
RFeSP	FBgn0021906
ScpX	FBgn0015808
SdhA	FBgn0261439
SdhB	FBgn0014028
SdhC	FBgn0037873
sesB	FBgn0003360
slgA	FBgn0003423
Sod2	FBgn0010213
Tim10	FBgn0027360
Tim8	FBgn0027359
Ucrh	FBgn0260008
whd	FBgn0261862
