# Supplementary material for: Mitochondrial Dysfunction Reveals the Role of mRNA Poly(A) Tail Regulation in Oculopharyngeal Muscular Dystrophy Pathogenesis
Source: PLoS Genet. 2015 Mar 27;11(3):e1005092. doi: 10.1371/journal.pgen.1005092 (PMC4376527; doi:10.1371/journal.pgen.1005092)
Supplement: S3 Table — (XLSX) [file pgen.1005092.s010.xlsx]

## Sheet: Table S3
Table S3: Functional annotation clustering of common down-regulated genes in A17.1 mouse muscles, from microarray analysis in Trollet et al., 2010.
Annotation Cluster 1	Enrichment Score: 17.052678025664793
Category	Term	Count	%	PValue	Genes	List Total	Pop Hits	Pop Total	Fold Enrichment	Bonferroni	Benjamini	FDR
GOTERM_CC_FAT	GO:0005739~mitochondrion	132	15.9613059250302	5.8777976339944E-23	MRPS35, GRPEL1, LDHD, NDUFAB1, MIPEP, COX5A, TMEM143, HIBADH, AGXT2L2, GHITM, IDH3G, HTRA2, AGPS, SLMO2, SLC25A27, PDHA1, MRPL34, MRPL35, 2310028O11RIK, BRP44, ALDH6A1, SUCLG2, LOC100046684, SYNJ2BP, ISCU, NME2, CLPP, SLC25A35, PCCA, TRIM39, MPST, PACS2, ACADSB, MRPS15, TXN2, ACP6, GLUD1, BCL2L2, CHCHD4, PDSS2, DAZAP1, GFM2, IVD, 1300010F03RIK, LOC677317, MRPL54, FAHD2A, DNAJA3, AP2M1, MRPS25, MA…	515	1322	12504	2.42428800141004	2.34524125596376E-20	2.34524125596376E-20	8.19540032561454E-20
SP_PIR_KEYWORDS	mitochondrion	93	11.2454655380894	9.55879910564015E-20	MRPS35, GRPEL1, BCKDK, SPG7, VARS2, TIMM17A, LDHD, TIMM17B, NDUFAB1, MIPEP, COX5A, HIBADH, AGXT2L2, MCCC2, MTHFD2, LOC100044101, IDH3G, HTRA2, PDHA1, ACAD9, COX17, MRPL34, RTN4IP1, MRPL35, COX15, ALDH6A1, SUOX, ATPAF2, SLC25A4, SUCLG2, LOC100046684, MRPS5, COQ9, SYNJ2BP, DECR1, DARS2, COQ7, TIMM44, ISCU, MFN1, 4930402E16RIK, CLPP, SLC25A35, TXNRD2, H2-KE6, PMPCA, MECR, PCCA, TRIM39, MPST, PACS2, …	742	790	17854	2.83261455525606	3.63234366014326E-17	1.81617183007163E-17	1.32331165617467E-16
SP_PIR_KEYWORDS	transit peptide	61	7.37605804111245	2.03649157449223E-15	MRPS35, GRPEL1, BCKDK, VARS2, LDHD, NDUFAB1, MIPEP, COX5A, HIBADH, MCCC2, MTHFD2, LOC100044101, IDH3G, HTRA2, AGPS, PDHA1, ACAD9, RTN4IP1, MRPL34, MRPL35, ALDH6A1, SUOX, ATPAF2, SUCLG2, LOC100046684, COQ9, DARS2, DECR1, SYNJ2BP, COQ7, TIMM44, ISCU, 4930402E16RIK, CLPP, TXNRD2, PMPCA, MECR, PCCA, PGS1, ACADSB, MRPS15, TXN2, GLUD1, MYG1, NFS1, GFM2, IVD, OXCT1, CKMT2, MRPL54, CABC1, 1500001M20RIK, …	742	457	17854	3.21177608568715	7.59392548843607E-13	2.53130849614535E-13	2.76445533131663E-12
UP_SEQ_FEATURE	transit peptide:Mitochondrion	60	7.25513905683192	5.38006243606184E-13	MRPS35, GRPEL1, BCKDK, VARS2, LDHD, NDUFAB1, MIPEP, COX5A, HIBADH, MCCC2, MTHFD2, LOC100044101, IDH3G, HTRA2, PDHA1, ACAD9, RTN4IP1, MRPL34, MRPL35, ALDH6A1, SUOX, ATPAF2, SUCLG2, LOC100046684, COQ9, DARS2, DECR1, SYNJ2BP, COQ7, TIMM44, ISCU, 4930402E16RIK, CLPP, TXNRD2, PMPCA, MECR, PCCA, PGS1, ACADSB, MRPS15, TXN2, GLUD1, MYG1, NFS1, GFM2, IVD, OXCT1, CKMT2, MRPL54, CABC1, 1500001M20RIK, DNAJA3…	750	449	16021	2.85452115812917	1.17986487246923E-09	1.17986487246923E-09	9.34963217957829E-10
Annotation Cluster 2	Enrichment Score: 9.314508629275943
Category	Term	Count	%	PValue	Genes	List Total	Pop Hits	Pop Total	Fold Enrichment	Bonferroni	Benjamini	FDR
UP_SEQ_FEATURE	transit peptide:Mitochondrion	60	7.25513905683192	5.38006243606184E-13	MRPS35, GRPEL1, BCKDK, VARS2, LDHD, NDUFAB1, MIPEP, COX5A, HIBADH, MCCC2, MTHFD2, LOC100044101, IDH3G, HTRA2, PDHA1, ACAD9, RTN4IP1, MRPL34, MRPL35, ALDH6A1, SUOX, ATPAF2, SUCLG2, LOC100046684, COQ9, DARS2, DECR1, SYNJ2BP, COQ7, TIMM44, ISCU, 4930402E16RIK, CLPP, TXNRD2, PMPCA, MECR, PCCA, PGS1, ACADSB, MRPS15, TXN2, GLUD1, MYG1, NFS1, GFM2, IVD, OXCT1, CKMT2, MRPL54, CABC1, 1500001M20RIK, DNAJA3…	750	449	16021	2.85452115812917	1.17986487246923E-09	1.17986487246923E-09	9.34963217957829E-10
GOTERM_CC_FAT	GO:0044429~mitochondrial part	57	6.89238210399032	3.84773541500865E-11	MRPS35, BCKDK, GRPEL1, TIMM17A, TIMM17B, MIPEP, COX5A, MCCC2, HTRA2, PDHA1, COX17, MRPL34, COX15, SUOX, SLC25A4, SYNJ2BP, DARS2, TIMM44, MFN1, 4930402E16RIK, SLC25A35, H2-KE6, PMPCA, PCCA, MPST, FKBP8, ACADSB, GLUD1, NFS1, BCL2L2, CHCHD4, IVD, CKMT2, OXCT1, 1500001M20RIK, ETFB, DNAJA3, CPT1B, SHMT2, NDUFA3, COX7A2, MRPS25, MAOB, CS, AK3, LARS2, DLAT, ABCB7, SLC25A12, DBT, TOMM70A, BNIP3L, TOMM40L…	515	524	12504	2.64110279404135	1.53524555290829E-08	7.67622776454146E-09	5.36488631297515E-08
GOTERM_CC_FAT	GO:0005759~mitochondrial matrix	25	3.0229746070133	5.16400296874284E-08	MRPS35, ACADSB, BCKDK, GRPEL1, GLUD1, NFS1, MIPEP, MCCC2, IVD, OXCT1, PDHA1, DNAJA3, ETFB, MRPL34, MRPS25, CS, AK3, LARS2, DLAT, DARS2, DBT, 4930402E16RIK, CARS2, PMPCA, PCCA	515	163	12504	3.72386681755911	0.0000206041601124029	6.86810054151276E-06	0.000072001555873058
GOTERM_CC_FAT	GO:0031980~mitochondrial lumen	25	3.0229746070133	5.16400296874284E-08	MRPS35, ACADSB, BCKDK, GRPEL1, GLUD1, NFS1, MIPEP, MCCC2, IVD, OXCT1, PDHA1, DNAJA3, ETFB, MRPL34, MRPS25, CS, AK3, LARS2, DLAT, DARS2, DBT, 4930402E16RIK, CARS2, PMPCA, PCCA	515	163	12504	3.72386681755911	0.0000206041601124029	6.86810054151276E-06	0.000072001555873058
Annotation Cluster 3	Enrichment Score: 4.510262199307946
Category	Term	Count	%	PValue	Genes	List Total	Pop Hits	Pop Total	Fold Enrichment	Bonferroni	Benjamini	FDR
GOTERM_BP_FAT	GO:0030163~protein catabolic process	48	5.80411124546553	1.42861260483426E-06	CAST, SPG7, LOC100046081, ZNRF1, OTUB2, SENP6, CUL3, CUL5, BTBD1, USP16, USP15, ANAPC5, LOC639931, 4931440F15RIK, RFWD2, SENP2, UBE2N, PRKCQ, HUWE1, CLPP, PSEN2, FBXL5, AMFR, USP24, ASB7, PMEPA1, USP7, RAD23B, UBE3B, ASB11, SKP1A, FEM1A, STUB1, UBE2R2, ARIH2, UBE2D3, UBE2D2, USP37, FBXO45, SPOP, LOC100046211, UBE4B, UBE2L3, AFG3L1, PSMD14, NEDD4, TCEB1, UBXN6, FBXO36	552	556	13588	2.12511729746637	0.00290300683047961	0.00145255837816082	0.00246119045614889
GOTERM_BP_FAT	GO:0051603~proteolysis involved in cellular protein catabolic process	45	5.44135429262394	6.08686403789718E-06	USP7, RAD23B, UBE3B, LOC100046081, ASB11, SKP1A, ZNRF1, STUB1, FEM1A, OTUB2, SENP6, UBE2R2, CUL3, UBE2D3, CUL5, ARIH2, UBE2D2, BTBD1, USP37, USP16, USP15, FBXO45, SPOP, ANAPC5, UBE4B, LOC639931, LOC100046211, 4931440F15RIK, UBE2L3, UBE2N, SENP2, RFWD2, PRKCQ, PSMD14, HUWE1, NEDD4, PSEN2, CLPP, FBXL5, AMFR, TCEB1, UBXN6, USP24, PMEPA1, FBXO36, ASB7	552	534	13588	2.07437713727406	0.0123104053128733	0.00206233812159972	0.0104859535786761
GOTERM_BP_FAT	GO:0044257~cellular protein catabolic process	45	5.44135429262394	7.01336837219981E-06	USP7, RAD23B, UBE3B, LOC100046081, ASB11, SKP1A, ZNRF1, STUB1, FEM1A, OTUB2, SENP6, UBE2R2, CUL3, UBE2D3, CUL5, ARIH2, UBE2D2, BTBD1, USP37, USP16, USP15, FBXO45, SPOP, ANAPC5, UBE4B, LOC639931, LOC100046211, 4931440F15RIK, UBE2L3, UBE2N, SENP2, RFWD2, PRKCQ, PSMD14, HUWE1, NEDD4, PSEN2, CLPP, FBXL5, AMFR, TCEB1, UBXN6, USP24, PMEPA1, FBXO36, ASB7	552	537	13588	2.06278843818314	0.01417088887138	0.00203681639504638	0.0120819689528928
SP_PIR_KEYWORDS	ubl conjugation pathway	42	5.07859733978234	0.0000127439866149894	USP7, RAD23B, UBE3B, LOC100046081, ASB11, SKP1A, ZNRF1, STUB1, FEM1A, OTUB2, SENP6, UBE2R2, CUL3, UBE2D3, ARIH2, CUL5, UBE2D2, BTBD1, USP37, USP16, USP15, FBXO45, SPOP, ANAPC5, UBE4B, LOC100046211, LOC639931, 4931440F15RIK, UBE2L3, UBE2N, SENP2, RFWD2, PSMD14, HUWE1, NEDD4, FBXL5, AMFR, TCEB1, UBXN6, USP24, PMEPA1, FBXO36, ASB7	742	484	17854	2.08802432558864	0.00483103858433697	0.000605160038220198	0.017641218026565
GOTERM_BP_FAT	GO:0019941~modification-dependent protein catabolic process	42	5.07859733978234	0.0000208475470774288	USP7, RAD23B, UBE3B, LOC100046081, ASB11, SKP1A, ZNRF1, STUB1, FEM1A, OTUB2, SENP6, UBE2R2, CUL3, UBE2D3, ARIH2, CUL5, UBE2D2, BTBD1, USP37, USP16, USP15, FBXO45, SPOP, ANAPC5, UBE4B, LOC100046211, LOC639931, 4931440F15RIK, UBE2L3, UBE2N, SENP2, RFWD2, PSMD14, HUWE1, NEDD4, FBXL5, AMFR, TCEB1, UBXN6, USP24, PMEPA1, FBXO36, ASB7	552	508	13588	2.03517630948305	0.0415378447036229	0.00470281812865325	0.0359101549923135
GOTERM_BP_FAT	GO:0043632~modification-dependent macromolecule catabolic process	42	5.07859733978234	0.0000208475470774288	USP7, RAD23B, UBE3B, LOC100046081, ASB11, SKP1A, ZNRF1, STUB1, FEM1A, OTUB2, SENP6, UBE2R2, CUL3, UBE2D3, ARIH2, CUL5, UBE2D2, BTBD1, USP37, USP16, USP15, FBXO45, SPOP, ANAPC5, UBE4B, LOC100046211, LOC639931, 4931440F15RIK, UBE2L3, UBE2N, SENP2, RFWD2, PSMD14, HUWE1, NEDD4, FBXL5, AMFR, TCEB1, UBXN6, USP24, PMEPA1, FBXO36, ASB7	552	508	13588	2.03517630948305	0.0415378447036229	0.00470281812865325	0.0359101549923135
GOTERM_BP_FAT	GO:0009057~macromolecule catabolic process	50	6.0459492140266	0.0000236298099734174	CAST, SPG7, LSM6, LOC100046081, ZNRF1, OTUB2, SENP6, CUL3, CUL5, BTBD1, USP16, USP15, ANAPC5, LOC639931, 4931440F15RIK, SENP2, RFWD2, UBE2N, PRKCQ, HUWE1, PSEN2, CLPP, FBXL5, AMFR, USP24, PMEPA1, ASB7, USP7, RAD23B, UBE3B, ASB11, SKP1A, STUB1, FEM1A, UBE2R2, ARIH2, UBE2D3, UBE2D2, USP37, FBXO45, SPOP, SMG5, UBE4B, LOC100046211, UBE2L3, AFG3L1, PSMD14, NEDD4, TCEB1, UBXN6, FBXO36	552	654	13588	1.88195275450959	0.046949352532972	0.00479717974569127	0.0407017180589885
GOTERM_BP_FAT	GO:0044265~cellular macromolecule catabolic process	47	5.683192261185	0.0000348639002272221	USP7, RAD23B, UBE3B, LSM6, LOC100046081, ASB11, SKP1A, ZNRF1, STUB1, FEM1A, OTUB2, SENP6, UBE2R2, CUL3, UBE2D3, CUL5, ARIH2, UBE2D2, BTBD1, USP37, USP16, USP15, FBXO45, SPOP, ANAPC5, SMG5, UBE4B, LOC639931, LOC100046211, 4931440F15RIK, UBE2L3, UBE2N, SENP2, RFWD2, PRKCQ, PSMD14, HUWE1, NEDD4, PSEN2, CLPP, FBXL5, AMFR, TCEB1, UBXN6, USP24, PMEPA1, FBXO36, ASB7	552	609	13588	1.89975250470003	0.0684908571087106	0.00642917780275364	0.0600466657933562
KEGG_PATHWAY	mmu04120:Ubiquitin mediated proteolysis	18	2.17654171704957	0.0000782265306868235	UBE3B, ANAPC5, UBE4B, LOC100046211, LOC639931, PPIL2, SKP1A, UBE2L3, STUB1, UBE2R2, RFWD2, CUL3, UBE2N, UBE2D3, CUL5, UBE2D2, HUWE1, NEDD4, TCEB1	252	136	5738	3.01365546218487	0.0128249330088702	0.0128249330088702	0.0949125516352733
GOTERM_BP_FAT	GO:0006511~ubiquitin-dependent protein catabolic process	16	1.93470374848851	0.000598554995940932	USP7, RAD23B, UBE4B, SKP1A, STUB1, CUL3, UBE2N, UBE2D3, CUL5, ARIH2, USP37, AMFR, TCEB1, USP16, USP24, USP15	552	141	13588	2.79329838626785	0.704304213079947	0.0654500736521246	1.02619972607209
GOTERM_BP_FAT	GO:0006508~proteolysis	62	7.49697702539298	0.00187142107589109	AEBP1, NPEPL1, SPG7, LOC100046081, MIPEP, ZNRF1, TTN, OTUB2, SENP6, CUL3, CUL5, HTRA2, BTBD1, TPP1, TPP2, HTRA4, DPP9, USP16, USP15, ADAM9, ANAPC5, LOC639931, 4931440F15RIK, UBE2N, SENP2, RFWD2, PRKCQ, HUWE1, PSEN2, CLPP, FBXL5, AMFR, PMPCA, USP24, PMEPA1, ASB7, USP7, RAD23B, UBE3B, ASB11, SKP1A, STUB1, FEM1A, UBE2R2, UBE2D3, ARIH2, UBE2D2, USP37, FBXO45, SPOP, WDR7, UBE4B, LOC100046211, UBE2L3, …	552	1034	13588	1.47600426092562	0.977894080313433	0.136370928021875	3.17559600909845
Annotation Cluster 4	Enrichment Score: 4.186211862076945
Category	Term	Count	%	PValue	Genes	List Total	Pop Hits	Pop Total	Fold Enrichment	Bonferroni	Benjamini	FDR
GOTERM_BP_FAT	GO:0046907~intracellular transport	43	5.19951632406287	1.24823396429011E-07	GNPTG, SRP14, GRPEL1, SPG7, STX7, VPS54, TIMM17A, TIMM17B, CLTC, SYNGR1, RAB7, NDE1, STX12, KLC1, DYNLL2, AP3M1, PAFAH1B1, PPP3CA, 1500001M20RIK, SEC61A2, RHOBTB3, AP2M1, RAB2A, SEC23A, ZDHHC3, YWHAB, IGH-6, SYNJ2BP, TIMM44, ERGIC1, KIF1C, SLC25A12, AKTIP, IPO7, RSRC1, IPO5, RHOT1, RHOT2, RANGRF, NUTF2, TRAPPC1, COPE, SRP9	552	431	13588	2.45588284743938	0.000253983368283194	0.000253983368283194	0.000215045982998596
GOTERM_BP_FAT	GO:0015031~protein transport	53	6.40870616686819	2.12953463114527E-06	GNPTG, SRP14, GRPEL1, TIMM17A, VPS54, LOC100047480, TIMM17B, CLTC, SYNGR1, RAB3IP, PEX1, VPS4A, SEC23A, ATG9A, ZDHHC3, KIF17, GOLT1B, SYNJ2BP, YIF1A, TIMM44, SENP2, IPO7, IPO5, PSEN2, RANGRF, COPE, SRP9, ARFGAP1, SNAP29, ARFGAP2, AFTPH, STX7, CHCHD4, LMAN2, RAB7, STX12, AP3M1, GORASP1, RAB11A, PPP3CA, 1500001M20RIK, EXOC2, AP2M1, SEC61A2, SYS1, RAB2A, SNX27, YWHAB, AKTIP, RAB22A, TOMM40L, VPS24, …	552	651	13588	2.00406286871925	0.00432423106101109	0.00144349302318957	0.00366870660697404
GOTERM_BP_FAT	GO:0045184~establishment of protein localization	53	6.40870616686819	2.65893128107426E-06	GNPTG, SRP14, GRPEL1, TIMM17A, VPS54, LOC100047480, TIMM17B, CLTC, SYNGR1, RAB3IP, PEX1, VPS4A, SEC23A, ATG9A, ZDHHC3, KIF17, GOLT1B, SYNJ2BP, YIF1A, TIMM44, SENP2, IPO7, IPO5, PSEN2, RANGRF, COPE, SRP9, ARFGAP1, SNAP29, ARFGAP2, AFTPH, STX7, CHCHD4, LMAN2, RAB7, STX12, AP3M1, GORASP1, RAB11A, PPP3CA, 1500001M20RIK, EXOC2, AP2M1, SEC61A2, SYS1, RAB2A, SNX27, YWHAB, AKTIP, RAB22A, TOMM40L, VPS24, …	552	656	13588	1.98878799929303	0.00539631962415709	0.001351818556658	0.00458071764291023
GOTERM_BP_FAT	GO:0008104~protein localization	57	6.89238210399032	7.50574126922022E-06	GNPTG, SRP14, GRPEL1, TIMM17A, VPS54, LOC100047480, TIMM17B, CLTC, SYNGR1, RAB3IP, PEX1, KIFAP3, VPS4A, SEC23A, ZDHHC3, ATG9A, KIF17, GOLT1B, SYNJ2BP, YIF1A, TIMM44, SENP2, IPO7, FGFR1OP, IPO5, PSEN2, RANGRF, COPE, SRP9, ARFGAP1, SNAP29, ARFGAP2, AFTPH, STX7, CHCHD4, LMAN2, RAB7, STX12, AP3M1, GORASP1, RAB11A, PPP3CA, 1500001M20RIK, EXOC2, SEC61A2, AP2M1, SYS1, RAB2A, SNX27, YWHAB, ICMT, AKTIP, R…	552	753	13588	1.86335816155667	0.0151581812475894	0.00190745858483121	0.0129301308418927
SP_PIR_KEYWORDS	protein transport	41	4.95767835550181	9.25137598719424E-06	SNAP29, ARFGAP1, ARFGAP2, AFTPH, VPS54, TIMM17A, LOC100047480, TIMM17B, CHCHD4, LMAN2, RAB3IP, RAB7, STX12, PEX1, GORASP1, AP3M1, RAB11A, VPS4A, 1500001M20RIK, EXOC2, SEC61A2, AP2M1, SYS1, SEC23A, RAB2A, ATG9A, KIF17, SNX27, GOLT1B, YIF1A, TIMM44, SENP2, AKTIP, IPO7, IPO5, TOMM40L, RAB22A, VPS24, RANGRF, NUTF2, COPE	742	461	17854	2.14000385894954	0.00350936686430036	0.000585751570017945	0.0128067618358818
GOTERM_BP_FAT	GO:0006886~intracellular protein transport	25	3.0229746070133	0.00037010328982424	GNPTG, SRP14, GRPEL1, STX7, TIMM17A, TIMM17B, SYNGR1, CLTC, RAB7, STX12, AP3M1, PPP3CA, 1500001M20RIK, AP2M1, SEC61A2, SEC23A, RAB2A, ZDHHC3, YWHAB, SYNJ2BP, TIMM44, IPO7, IPO5, NUTF2, SRP9	552	276	13588	2.22970489392984	0.529189500632	0.045990095173659	0.63570411021484
GOTERM_BP_FAT	GO:0034613~cellular protein localization	25	3.0229746070133	0.00115142431122734	GNPTG, SRP14, GRPEL1, STX7, TIMM17A, TIMM17B, SYNGR1, CLTC, RAB7, STX12, AP3M1, PPP3CA, 1500001M20RIK, AP2M1, SEC61A2, SEC23A, RAB2A, ZDHHC3, YWHAB, SYNJ2BP, TIMM44, IPO7, IPO5, NUTF2, SRP9	552	299	13588	2.05818913285832	0.904104717368648	0.101086181755313	1.96525299799976
GOTERM_BP_FAT	GO:0070727~cellular macromolecule localization	25	3.0229746070133	0.00126115156791273	GNPTG, SRP14, GRPEL1, STX7, TIMM17A, TIMM17B, SYNGR1, CLTC, RAB7, STX12, AP3M1, PPP3CA, 1500001M20RIK, AP2M1, SEC61A2, SEC23A, RAB2A, ZDHHC3, YWHAB, SYNJ2BP, TIMM44, IPO7, IPO5, NUTF2, SRP9	552	301	13588	2.04451345755693	0.923316072266701	0.105647171681101	2.15062477397348
SP_PIR_KEYWORDS	transport	86	10.3990326481257	0.00666332566824093	KCNC1, ATP1B1, VPS54, PITPNA, TIMM17A, TIMM17B, PITPNB, LOC100047480, NDUFAB1, RAB3IP, ANK, PEX1, BAT1A, CHRNA4, VPS4A, PITPNC1, SLC25A27, MB, SLC12A6, TXNL1, SEC23A, ATG9A, SLC25A4, KIF17, GOLT1B, FMR1, STIM2, LMBRD1, ERGIC1, YIF1A, TIMM44, SENP2, IPO7, IPO5, SLC25A35, RANGRF, TRAPPC1, SLC40A1, COPE, SNAP29, FXYD1, ARFGAP1, ARFGAP2, ABCA7, SLC38A3, AFTPH, TXN2, LMAN2, CHCHD4, STAU2, RAB7, SLC11A…	742	1571	17854	1.31720657949595	0.921175971577733	0.0898027800699823	8.84011060205893
GOTERM_BP_FAT	GO:0006605~protein targeting	13	1.57194679564691	0.00781586370712281	GNPTG, SRP14, GRPEL1, ZDHHC3, YWHAB, SYNJ2BP, SYNGR1, IPO7, IPO5, NUTF2, PPP3CA, 1500001M20RIK, SRP9	552	133	13588	2.40606952163016	0.999999883778175	0.322575849517865	12.644217527066
Annotation Cluster 5	Enrichment Score: 3.904723163344069
Category	Term	Count	%	PValue	Genes	List Total	Pop Hits	Pop Total	Fold Enrichment	Bonferroni	Benjamini	FDR
GOTERM_MF_FAT	GO:0000166~nucleotide binding	136	16.4449818621523	3.21315445039197E-07	GRPEL1, CTPS, LDHD, PRKG1, TTN, 1700113I22RIK, HIBADH, SFRS6, PSKH1, IDH3G, AGPS, RAB28, RBMS2, BAT1A, LOC100044756, VPS4A, RALA, PTBP2, PRKACB, TNIK, SUCLG2, WNK1, CDKL2, SFRS3, NME5, NME2, RFC4, RFC1, RFC2, CLPP, RDBP, MAPK9, LOC100048858, AMFR, PCCA, SRXN1, PRPS1, ABCA7, ACADSB, BLM, GLUD1, SNRPB2, BCL2L2, DAZAP1, RAB7, GFM2, VRK1, UBE2D3, UBE2D2, IVD, HTATSF1, 1300010F03RIK, LOC677317, RAC1, …	549	2183	13288	1.50789967516836	0.000235817765160351	0.000235817765160351	0.00048763819268105
SP_PIR_KEYWORDS	nucleotide-binding	104	12.5755743651753	0.0000096671435543439	CTPS, TTN, PRKG1, IDH3G, PSKH1, RAB28, BAT1A, VPS4A, RALA, PRKACB, TNIK, SUCLG2, WNK1, CDKL2, NME2, RFC4, RFC1, RFC2, CLPP, MAPK9, LOC100048858, AMFR, PCCA, SRXN1, PRPS1, ABCA7, BLM, GLUD1, RAB7, GFM2, UBE2D3, VRK1, UBE2D2, 1300010F03RIK, GMPPA, RAC1, STK19, RHOBTB3, ADSSL1, RYK, MAP2K4, AK3, ABCB7, UBE2L3, AFG3L1, LOC100046163, ATAD1, MMAB, TRP53RK, PRKAR1A, RHOT1, RHOT2, CARS2, TNK2, BCKDK, SPG…	742	1631	17854	1.53430253792342	0.00366679314185536	0.000524652651205048	0.0133822768360492
GOTERM_MF_FAT	GO:0017076~purine nucleotide binding	113	13.6638452237001	0.0000199330813522996	GRPEL1, CTPS, LDHD, PRKG1, TTN, 1700113I22RIK, PSKH1, IDH3G, AGPS, RAB28, BAT1A, LOC100044756, VPS4A, RALA, PRKACB, TNIK, SUCLG2, WNK1, CDKL2, NME5, NME2, RFC4, RFC1, RFC2, CLPP, MAPK9, LOC100048858, AMFR, PCCA, SRXN1, PRPS1, ABCA7, ACADSB, BLM, GLUD1, RAB7, GFM2, VRK1, UBE2D3, UBE2D2, IVD, 1300010F03RIK, GMPPA, RAC1, STK19, RHOBTB3, ADSSL1, RYK, MAP2K4, AK3, ABCB7, UBE2L3, AFG3L1, LOC100046163, …	549	1871	13288	1.4618133742999	0.014524514149939	0.00728882052730917	0.0302468518772691
GOTERM_MF_FAT	GO:0030554~adenyl nucleotide binding	96	11.608222490931	0.000027612223311588	GRPEL1, CTPS, LDHD, 1700113I22RIK, TTN, PRKG1, IDH3G, PSKH1, AGPS, BAT1A, VPS4A, LOC100044756, PRKACB, TNIK, SUCLG2, WNK1, CDKL2, NME5, NME2, RFC4, RFC1, RFC2, CLPP, MAPK9, LOC100048858, AMFR, SRXN1, PCCA, PRPS1, ABCA7, ACADSB, BLM, GLUD1, VRK1, UBE2D3, UBE2D2, IVD, 1300010F03RIK, STK19, RHOBTB3, RYK, MAP2K4, AK3, UBE2L3, ABCB7, AFG3L1, ATAD1, MMAB, LOC100046163, TRP53RK, PRKAR1A, CARS2, TNK2, SP…	549	1535	13288	1.51373596055605	0.0200636434570419	0.00673311423141032	0.0418970532915952
GOTERM_MF_FAT	GO:0001883~purine nucleoside binding	96	11.608222490931	0.000039308124105728	GRPEL1, CTPS, LDHD, 1700113I22RIK, TTN, PRKG1, IDH3G, PSKH1, AGPS, BAT1A, VPS4A, LOC100044756, PRKACB, TNIK, SUCLG2, WNK1, CDKL2, NME5, NME2, RFC4, RFC1, RFC2, CLPP, MAPK9, LOC100048858, AMFR, SRXN1, PCCA, PRPS1, ABCA7, ACADSB, BLM, GLUD1, VRK1, UBE2D3, UBE2D2, IVD, 1300010F03RIK, STK19, RHOBTB3, RYK, MAP2K4, AK3, UBE2L3, ABCB7, AFG3L1, ATAD1, MMAB, LOC100046163, TRP53RK, PRKAR1A, CARS2, TNK2, SP…	549	1548	13288	1.50102370765733	0.0284404646616805	0.00718722997914589	0.0596387343939297
GOTERM_MF_FAT	GO:0001882~nucleoside binding	96	11.608222490931	0.0000497526622192696	GRPEL1, CTPS, LDHD, 1700113I22RIK, TTN, PRKG1, IDH3G, PSKH1, AGPS, BAT1A, VPS4A, LOC100044756, PRKACB, TNIK, SUCLG2, WNK1, CDKL2, NME5, NME2, RFC4, RFC1, RFC2, CLPP, MAPK9, LOC100048858, AMFR, SRXN1, PCCA, PRPS1, ABCA7, ACADSB, BLM, GLUD1, VRK1, UBE2D3, UBE2D2, IVD, 1300010F03RIK, STK19, RHOBTB3, RYK, MAP2K4, AK3, UBE2L3, ABCB7, AFG3L1, ATAD1, MMAB, LOC100046163, TRP53RK, PRKAR1A, CARS2, TNK2, SP…	549	1558	13288	1.49138940914862	0.0358605744766981	0.00727726405303719	0.075479719040794
SP_PIR_KEYWORDS	atp-binding	83	10.0362756952841	0.000062101727151718	BCKDK, SPG7, VARS2, NARS, CTPS, FASTK, PRKG1, TTN, MCCC2, PSKH1, IDH3G, PEX1, ACTR1B, EEF2K, BAT1A, VPS4A, CDK10, PRKACB, IRAK1, TNIK, PHKG1, KIF17, LOC100048439, WNK1, PFKM, DARS2, MCM2, CDKL2, TIMM44, KIF1C, UBE2N, MAST4, PRKCQ, NME2, RFC4, RFC1, RFC2, PKM2, CLPP, FARSB, MAPK9, AMFR, LOC100048858, PCCA, SRXN1, PRPS1, SMARCAD1, ABCA7, PGS1, BLM, SKIV2L, GLUD1, PFAS, UBE2R2, UBE2D3, VRK1, UBE2D2,…	742	1287	17854	1.55178364612326	0.0233231011996715	0.00261871950136405	0.0859388004503247
GOTERM_MF_FAT	GO:0032555~purine ribonucleotide binding	106	12.8174123337363	0.000102912819805324	CTPS, TTN, 1700113I22RIK, PRKG1, IDH3G, PSKH1, RAB28, BAT1A, LOC100044756, VPS4A, RALA, PRKACB, TNIK, SUCLG2, WNK1, CDKL2, NME5, NME2, RFC4, RFC1, RFC2, CLPP, MAPK9, LOC100048858, AMFR, PCCA, SRXN1, PRPS1, ABCA7, BLM, GLUD1, RAB7, GFM2, UBE2D3, VRK1, UBE2D2, 1300010F03RIK, GMPPA, RAC1, STK19, RHOBTB3, ADSSL1, RYK, MAP2K4, AK3, ABCB7, UBE2L3, AFG3L1, LOC100046163, ATAD1, MMAB, TRP53RK, PRKAR1A, RH…	549	1796	13288	1.42852158814771	0.072759118815562	0.0125113897062295	0.156070134250452
GOTERM_MF_FAT	GO:0032553~ribonucleotide binding	106	12.8174123337363	0.000102912819805324	CTPS, TTN, 1700113I22RIK, PRKG1, IDH3G, PSKH1, RAB28, BAT1A, LOC100044756, VPS4A, RALA, PRKACB, TNIK, SUCLG2, WNK1, CDKL2, NME5, NME2, RFC4, RFC1, RFC2, CLPP, MAPK9, LOC100048858, AMFR, PCCA, SRXN1, PRPS1, ABCA7, BLM, GLUD1, RAB7, GFM2, UBE2D3, VRK1, UBE2D2, 1300010F03RIK, GMPPA, RAC1, STK19, RHOBTB3, ADSSL1, RYK, MAP2K4, AK3, ABCB7, UBE2L3, AFG3L1, LOC100046163, ATAD1, MMAB, TRP53RK, PRKAR1A, RH…	549	1796	13288	1.42852158814771	0.072759118815562	0.0125113897062295	0.156070134250452
GOTERM_MF_FAT	GO:0032559~adenyl ribonucleotide binding	89	10.7617896009673	0.000147355515306234	BCKDK, SPG7, VARS2, NARS, CTPS, FASTK, PRKG1, TTN, 1700113I22RIK, MCCC2, PSKH1, IDH3G, PEX1, ACTR1B, EEF2K, BAT1A, LOC100044756, VPS4A, CDK10, PRKACB, IRAK1, TNIK, SUCLG2, PHKG1, KIF17, LOC100048439, WNK1, PFKM, DARS2, MCM2, CDKL2, TIMM44, KIF1C, UBE2N, NME5, MAST4, PRKCQ, NME2, RFC4, RFC1, RFC2, PKM2, CLPP, FARSB, MAPK9, AMFR, LOC100048858, PCCA, SRXN1, PRPS1, SMARCAD1, ABCA7, PGS1, BLM, SKIV2L,…	549	1460	13288	1.47544975921351	0.102522221202719	0.0134298684270975	0.223398339217495
GOTERM_MF_FAT	GO:0005524~ATP binding	88	10.6408706166868	0.000160292547368958	BCKDK, SPG7, VARS2, NARS, CTPS, FASTK, PRKG1, TTN, 1700113I22RIK, MCCC2, PSKH1, IDH3G, PEX1, ACTR1B, EEF2K, BAT1A, LOC100044756, VPS4A, CDK10, PRKACB, IRAK1, TNIK, SUCLG2, PHKG1, KIF17, LOC100048439, WNK1, PFKM, DARS2, MCM2, CDKL2, TIMM44, KIF1C, UBE2N, NME5, MAST4, PRKCQ, NME2, RFC4, RFC1, RFC2, PKM2, CLPP, FARSB, MAPK9, AMFR, LOC100048858, PCCA, SRXN1, PRPS1, SMARCAD1, ABCA7, PGS1, BLM, SKIV2L,…	549	1443	13288	1.47605865638652	0.111005437904375	0.0129887047541806	0.242989250280134
SP_PIR_KEYWORDS	kinase	45	5.44135429262394	0.00497014482932596	PHKA2, BCKDK, FASTK, SKP1A, PRKG1, TTN, VRK1, PSKH1, CKMT2, EEF2K, CDK10, CAMK2B, PRKACB, CABC1, STK19, CAMK2A, IRAK1, CPT1B, TNIK, PHKG1, RYK, LOC100048439, MAP2K4, AK3, WNK1, PFKM, PKIA, CDKL2, LOC100046163, KHK, PRKCQ, MAST4, NME2, TRP53RK, GCK, LOC100048123, CSNK1E, RPS6KA2, PKM2, ARAF, PRKAR1A, MAPK9, TNK2, LOC100048858, LOC100044468, PRPS1	742	707	17854	1.53152723820707	0.849435556325829	0.0758585830336927	6.66526004436357
UP_SEQ_FEATURE	binding site:ATP	38	4.59492140266021	0.015399420737546	SPG7, VARS2, PRKG1, TTN, VRK1, PSKH1, CKMT2, CDK10, CAMK2B, PRKACB, CAMK2A, IRAK1, TNIK, PHKG1, RYK, LOC100048439, MAP2K4, WNK1, LARS2, CDKL2, LOC100046163, MMAB, KHK, PRKCQ, MAST4, NME2, TRP53RK, GCK, LOC100048123, CSNK1E, RPS6KA2, ARAF, MAPK9, CARS2, TNK2, LOC100048858, PCCA, LOC100044468, PRPS1	750	545	16021	1.48941406727828	0.999999999999998	0.992264622313098	23.6387667012254
UP_SEQ_FEATURE	nucleotide phosphate-binding region:ATP	54	6.52962515114873	0.0542594883634909	SPG7, PRKG1, TTN, IDH3G, PSKH1, PEX1, BAT1A, EEF2K, VPS4A, CDK10, PRKACB, IRAK1, TNIK, KIF17, PHKG1, LOC100048439, WNK1, PFKM, MCM2, TIMM44, CDKL2, KIF1C, PRKCQ, MAST4, RFC4, RFC1, RFC2, MAPK9, LOC100048858, SRXN1, PRPS1, SMARCAD1, PGS1, BLM, PFAS, VRK1, CKMT2, 1300010F03RIK, CAMK2B, CAMK2A, RYK, MAP2K4, ABCB7, AFG3L1, ATAD1, MMAB, KHK, TRP53RK, GCK, LOC100048123, RPS6KA2, CSNK1E, ARAF, TNK2, LOC…	750	907	16021	1.27178831312017	1	0.997049444268627	62.0717669265299
Annotation Cluster 6	Enrichment Score: 3.7226405750873646
Category	Term	Count	%	PValue	Genes	List Total	Pop Hits	Pop Total	Fold Enrichment	Bonferroni	Benjamini	FDR
SP_PIR_KEYWORDS	isopeptide bond	27	3.26481257557436	0.0000939543968692344	HIST2H2AA2, LOC100048076, HMGB1, HIST1H2AF, TTN, LOC100047427, CUL3, CUL5, PEX1, HIST2H2AC, TPP2, H2AFX, TCEA2, HIST1H4I, BUB3, SATB1, SLC25A4, TMBIM6, KTN1, LPIN1, ATAD1, UBE2N, HDAC3, RPS6KA2, VPS24, CALM3, LOC100048858, SSR4	742	277	17854	2.34539297634454	0.0350744666433835	0.00324058775399394	0.129991181201372
UP_SEQ_FEATURE	cross-link:Glycyl lysine isopeptide (Lys-Gly)	21	2.53929866989117	0.00011534356811043	LOC100048076, HIST2H2AA2, HMGB1, SLC25A4, HIST1H2AF, TMBIM6, KTN1, TTN, ATAD1, LOC100047427, HDAC3, PEX1, RPS6KA2, HIST2H2AC, TPP2, VPS24, CALM3, H2AFX, LOC100048858, TCEA2, SSR4, BUB3	750	168	16021	2.67016666666666	0.22350341471539	0.118809563553592	0.200256298991485
SP_PIR_KEYWORDS	ubl conjugation	39	4.71584038694075	0.000626855995134943	USP7, LOC100048076, HIST2H2AA2, HMGB1, HIST1H2AF, TTN, LOC100047427, CUL3, CUL5, PEX1, TPP2, HIST2H2AC, H2AFX, TCEA2, HIST1H4I, BUB3, LOC100047834, IRAK1, SATB1, SLC25A4, LOC100048439, TMBIM6, KTN1, NDFIP2, LPIN1, CDC25A, ATAD1, DVL1, UBE2N, SENP2, HDAC3, LOC100048123, RPS6KA2, RDBP, FBXL5, VPS24, CALM3, LOC100048858, SSR4, EPN2	742	524	17854	1.79087364457521	0.21201795078684	0.0168759759052707	0.864328994375507
Annotation Cluster 7	Enrichment Score: 3.576299549307719
Category	Term	Count	%	PValue	Genes	List Total	Pop Hits	Pop Total	Fold Enrichment	Bonferroni	Benjamini	FDR
GOTERM_BP_FAT	GO:0051186~cofactor metabolic process	23	2.78113663845223	4.54748232938244E-06	SUCLG2, CS, NFS1, UROS, COQ9, DLAT, COQ7, MMAB, HIBADH, PDSS2, IDH3A, SLC11A2, BLVRA, ISCU, DBT, MTHFD2, PGLS, GPHN, IDH3G, GCK, H6PD, RPIA, DCXR	552	182	13588	3.11080586080586	0.0092114597394266	0.00184911778761476	0.00783413000764454
GOTERM_BP_FAT	GO:0006732~coenzyme metabolic process	18	2.17654171704957	0.0000674589041530716	SUCLG2, CS, NFS1, COQ9, DLAT, COQ7, HIBADH, PDSS2, IDH3A, DBT, MTHFD2, PGLS, GPHN, IDH3G, GCK, H6PD, RPIA, DCXR	552	143	13588	3.0985101854667	0.128276942825739	0.0113751004105253	0.116154853281669
GOTERM_BP_FAT	GO:0051188~cofactor biosynthetic process	12	1.45102781136638	0.0011044580230607	SLC11A2, MTHFD2, ISCU, DBT, GPHN, NFS1, UROS, COQ9, DLAT, COQ7, MMAB, PDSS2	552	91	13588	3.24605828953655	0.894475715326481	0.101551946266181	1.88580771854123
GOTERM_BP_FAT	GO:0009108~coenzyme biosynthetic process	8	0.967351874244256	0.0146164628236731	MTHFD2, DBT, GPHN, NFS1, COQ9, DLAT, COQ7, PDSS2	552	64	13588	3.07699275362318	0.999999999999903	0.450793332724854	22.4053256999041
Annotation Cluster 8	Enrichment Score: 3.3411017813251322
Category	Term	Count	%	PValue	Genes	List Total	Pop Hits	Pop Total	Fold Enrichment	Bonferroni	Benjamini	FDR
GOTERM_CC_FAT	GO:0044429~mitochondrial part	57	6.89238210399032	3.84773541500865E-11	MRPS35, BCKDK, GRPEL1, TIMM17A, TIMM17B, MIPEP, COX5A, MCCC2, HTRA2, PDHA1, COX17, MRPL34, COX15, SUOX, SLC25A4, SYNJ2BP, DARS2, TIMM44, MFN1, 4930402E16RIK, SLC25A35, H2-KE6, PMPCA, PCCA, MPST, FKBP8, ACADSB, GLUD1, NFS1, BCL2L2, CHCHD4, IVD, CKMT2, OXCT1, 1500001M20RIK, ETFB, DNAJA3, CPT1B, SHMT2, NDUFA3, COX7A2, MRPS25, MAOB, CS, AK3, LARS2, DLAT, ABCB7, SLC25A12, DBT, TOMM70A, BNIP3L, TOMM40L…	515	524	12504	2.64110279404135	1.53524555290829E-08	7.67622776454146E-09	5.36488631297515E-08
GOTERM_CC_FAT	GO:0031967~organelle envelope	42	5.07859733978234	0.000107980248370089	RTN4, FKBP8, TIMM17A, GLUD1, TIMM17B, BCL2L2, CHCHD4, COX5A, HTRA2, CKMT2, PAFAH1B1, 1500001M20RIK, COX17, COX15, CPT1B, SUOX, SHMT2, NDUFA3, COX7A2, SLC25A4, MAOB, SYNJ2BP, ABCB7, TIMM44, ITPR1, SLC25A12, SENP2, MFN1, UACA, TOMM70A, IPO7, HRASLS, IPO5, SLC25A35, TOMM40L, BNIP3L, RHOT1, RHOT2, H2-KE6, FAF1, SLC25A15, MPST	515	540	12504	1.8884142394822	0.042171413371957	0.0061363020068853	0.150451460333445
GOTERM_CC_FAT	GO:0031975~envelope	42	5.07859733978234	0.000117616669306343	RTN4, FKBP8, TIMM17A, GLUD1, TIMM17B, BCL2L2, CHCHD4, COX5A, HTRA2, CKMT2, PAFAH1B1, 1500001M20RIK, COX17, COX15, CPT1B, SUOX, SHMT2, NDUFA3, COX7A2, SLC25A4, MAOB, SYNJ2BP, ABCB7, TIMM44, ITPR1, SLC25A12, SENP2, MFN1, UACA, TOMM70A, IPO7, HRASLS, IPO5, SLC25A35, TOMM40L, BNIP3L, RHOT1, RHOT2, H2-KE6, FAF1, SLC25A15, MPST	515	542	12504	1.88144592125532	0.0458475420107959	0.00584930221389856	0.163867898165626
GOTERM_CC_FAT	GO:0005740~mitochondrial envelope	33	3.99032648125755	0.000162476932035605	FKBP8, TIMM17A, GLUD1, TIMM17B, BCL2L2, CHCHD4, COX5A, HTRA2, CKMT2, 1500001M20RIK, COX17, COX15, CPT1B, SUOX, SHMT2, NDUFA3, COX7A2, SLC25A4, MAOB, SYNJ2BP, ABCB7, TIMM44, SLC25A12, MFN1, TOMM70A, BNIP3L, TOMM40L, SLC25A35, RHOT1, RHOT2, H2-KE6, SLC25A15, MPST	515	391	12504	2.04917438482357	0.0627765609493006	0.00717784455798331	0.226303182545262
GOTERM_CC_FAT	GO:0031090~organelle membrane	50	6.0459492140266	0.00397242646629522	GNPTG, RTN4, TIMM17A, TIMM17B, RP9, COX5A, CLTC, ALG9, PEX1, COX15, SEC23A, SLC25A4, SYNJ2BP, KRTCAP2, TIMM44, MFN1, SLC25A35, VAMP2, AMFR, COPE, EPN2, MPST, FKBP8, GRB2, GLUD1, GPAA1, BCL2L2, SLC11A2, CKMT2, PAFAH1B1, 1500001M20RIK, SYS1, CPT1B, SHMT2, NDUFA3, COX7A2, MAOB, RFNG, ABCB7, APPL2, ITPR1, PEX11A, SLC25A12, TOMM70A, ST8SIA5, TOMM40L, RHOT1, VPS24, RHOT2, SLC25A15	515	809	12504	1.50059404514743	0.795697730073993	0.100464695887	5.39858557845804
GOTERM_CC_FAT	GO:0031966~mitochondrial membrane	26	3.14389359129383	0.00957162673031591	TIMM17A, GLUD1, TIMM17B, BCL2L2, COX5A, CKMT2, 1500001M20RIK, COX15, CPT1B, SHMT2, NDUFA3, COX7A2, SLC25A4, MAOB, SYNJ2BP, ABCB7, TIMM44, SLC25A12, MFN1, TOMM70A, TOMM40L, SLC25A35, RHOT1, RHOT2, SLC25A15, MPST	515	368	12504	1.71540734487125	0.978452035860395	0.174588886124739	12.5497203296117
GOTERM_CC_FAT	GO:0019866~organelle inner membrane	20	2.41837968561064	0.0564803048229457	SHMT2, NDUFA3, COX7A2, SLC25A4, GLUD1, TIMM17A, TIMM17B, MAOB, COX5A, ABCB7, TIMM44, ITPR1, SLC25A12, CKMT2, SLC25A35, RHOT2, 1500001M20RIK, SLC25A15, MPST, COX15	515	312	12504	1.5563853622106	0.999999999915737	0.465780272970179	55.5416509466991
GOTERM_CC_FAT	GO:0005743~mitochondrial inner membrane	19	2.2974607013301	0.0628294001837116	SHMT2, NDUFA3, COX7A2, SLC25A4, GLUD1, TIMM17A, TIMM17B, MAOB, COX5A, ABCB7, TIMM44, SLC25A12, CKMT2, SLC25A35, RHOT2, 1500001M20RIK, SLC25A15, MPST, COX15	515	296	12504	1.55848858567305	0.999999999994303	0.494063647048653	59.5360628966895
SP_PIR_KEYWORDS	mitochondrion inner membrane	13	1.57194679564691	0.0794643421635431	COX7A2, NDUFA3, SLC25A4, TIMM17A, TIMM17B, COX5A, COQ7, ABCB7, TIMM44, SLC25A12, CKMT2, SLC25A35, SLC25A15	742	183	17854	1.70932202141605	0.999999999999978	0.413325532686962	68.2179810498753
Annotation Cluster 9	Enrichment Score: 3.024285689828287
Category	Term	Count	%	PValue	Genes	List Total	Pop Hits	Pop Total	Fold Enrichment	Bonferroni	Benjamini	FDR
GOTERM_CC_FAT	GO:0031974~membrane-enclosed lumen	84	10.1571946795646	5.09126349163913E-07	MRPS35, GRPEL1, BCKDK, MED24, RP9, MED23, MKI67IP, MIPEP, MCCC2, EBNA1BP2, PSKH1, HTRA2, P4HA1, CREG1, ANP32A, SRRM1, GNPAT, LSM4, PDHA1, COX17, MRPL34, INO80B, SYMPK, SATB1, SUOX, NOL9, LOC100048439, FMR1, EXOSC5, HDAC10, RB1, DARS2, MRTO4, RFWD2, RCL1, 4930402E16RIK, H6PD, MED16, HRASLS, RANGRF, CASQ1, PMPCA, PCCA, NOL12, SUDS3, LOC100048076, PACS2, ACADSB, GLUD1, UTP6, NFS1, CHCHD4, STAU2, IVD…	515	1174	12504	1.73721241792229	0.000203120833209169	0.0000507840767050016	0.000709871411064266
GOTERM_CC_FAT	GO:0070013~intracellular organelle lumen	79	9.55259975816203	3.32897176076103E-06	MRPS35, GRPEL1, BCKDK, MED24, RP9, MED23, MKI67IP, MIPEP, MCCC2, EBNA1BP2, PSKH1, P4HA1, CREG1, ANP32A, SRRM1, GNPAT, LSM4, PDHA1, MRPL34, INO80B, SYMPK, SATB1, NOL9, LOC100048439, FMR1, EXOSC5, HDAC10, RB1, DARS2, MRTO4, RFWD2, RCL1, 4930402E16RIK, H6PD, MED16, RANGRF, CASQ1, PMPCA, PCCA, NOL12, SUDS3, LOC100048076, PACS2, ACADSB, GLUD1, UTP6, NFS1, STAU2, IVD, OXCT1, MUS81, NSUN2, DNAJA3, ETFB,…	515	1133	12504	1.69292967377612	0.00132738019398281	0.000265617106215865	0.00464147801717551
GOTERM_CC_FAT	GO:0043233~organelle lumen	79	9.55259975816203	3.64929765090175E-06	MRPS35, GRPEL1, BCKDK, MED24, RP9, MED23, MKI67IP, MIPEP, MCCC2, EBNA1BP2, PSKH1, P4HA1, CREG1, ANP32A, SRRM1, GNPAT, LSM4, PDHA1, MRPL34, INO80B, SYMPK, SATB1, NOL9, LOC100048439, FMR1, EXOSC5, HDAC10, RB1, DARS2, MRTO4, RFWD2, RCL1, 4930402E16RIK, H6PD, MED16, RANGRF, CASQ1, PMPCA, PCCA, NOL12, SUDS3, LOC100048076, PACS2, ACADSB, GLUD1, UTP6, NFS1, STAU2, IVD, OXCT1, MUS81, NSUN2, DNAJA3, ETFB,…	515	1136	12504	1.68845890879256	0.00145501286043492	0.000242649292489405	0.00508808753266754
GOTERM_CC_FAT	GO:0031981~nuclear lumen	49	5.92503022974607	0.0272131627165486	MED24, RP9, MKI67IP, MED23, EBNA1BP2, PSKH1, CREG1, ANP32A, LSM4, SRRM1, INO80B, SYMPK, SATB1, NOL9, LOC100048439, EXOSC5, FMR1, HDAC10, RB1, MRTO4, RFWD2, RCL1, MED16, RANGRF, SUDS3, NOL12, LOC100048076, UTP6, STAU2, MUS81, NSUN2, GEMIN4, TFDP1, BCAS2, TBL3, TAF6, WDR5, 9130404D08RIK, U2AF1L4, APPL2, ITPR1, HDAC3, NOLC1, RSRC1, LOC100044766, TCEB3, PARP2, PBX2, PHF6	515	883	12504	1.34733971786385	0.999983440144705	0.315868038197335	31.9339022601025
GOTERM_CC_FAT	GO:0016604~nuclear body	11	1.33010882708585	0.0678595067969249	RFWD2, PSKH1, NOLC1, RSRC1, LOC100048439, LOC100044766, RP9, SRRM1, RB1, U2AF1L4, GEMIN4	515	142	12504	1.88081498700943	0.999999999999334	0.503891450039298	62.4612785392289
GOTERM_CC_FAT	GO:0005654~nucleoplasm	30	3.62756952841596	0.209298420304414	LOC100048076, RP9, MED24, MED23, PSKH1, CREG1, LSM4, SRRM1, GEMIN4, TFDP1, SYMPK, TAF6, LOC100048439, WDR5, HDAC10, RB1, 9130404D08RIK, APPL2, U2AF1L4, RFWD2, HDAC3, NOLC1, MED16, RSRC1, LOC100044766, TCEB3, RANGRF, PBX2, PARP2, SUDS3	515	599	12504	1.21600726129309	1	0.703844454101301	96.2156437530071
GOTERM_CC_FAT	GO:0044451~nucleoplasm part	25	3.0229746070133	0.282813105541687	LOC100048076, MED24, RP9, MED23, PSKH1, CREG1, SRRM1, GEMIN4, TFDP1, TAF6, WDR5, LOC100048439, HDAC10, RB1, APPL2, U2AF1L4, RFWD2, HDAC3, NOLC1, MED16, RSRC1, LOC100044766, TCEB3, PBX2, SUDS3	515	513	12504	1.18321694203145	1	0.770929026101104	99.0293001629882
Annotation Cluster 10	Enrichment Score: 3.0054794029448098
Category	Term	Count	%	PValue	Genes	List Total	Pop Hits	Pop Total	Fold Enrichment	Bonferroni	Benjamini	FDR
KEGG_PATHWAY	mmu04120:Ubiquitin mediated proteolysis	18	2.17654171704957	0.0000782265306868235	UBE3B, ANAPC5, UBE4B, LOC100046211, LOC639931, PPIL2, SKP1A, UBE2L3, STUB1, UBE2R2, RFWD2, CUL3, UBE2N, UBE2D3, CUL5, UBE2D2, HUWE1, NEDD4, TCEB1	252	136	5738	3.01365546218487	0.0128249330088702	0.0128249330088702	0.0949125516352733
GOTERM_MF_FAT	GO:0016879~ligase activity, forming carbon-nitrogen bonds	21	2.53929866989117	0.000141225975149183	ADSSL1, UBE3B, CTPS, UBE4B, LOC639931, PPIL2, TTLL4, 4931440F15RIK, SKP1A, UBE2L3, FEM1A, STUB1, PFAS, UBE2R2, UBE2N, UBE2D3, UBE2D2, HUWE1, AKTIP, NEDD4, AMFR	549	193	13288	2.6335966476967	0.0984747124286218	0.0147004752812426	0.21411494965855
GOTERM_MF_FAT	GO:0019787~small conjugating protein ligase activity	16	1.93470374848851	0.000192641736194188	LOC639931, PPIL2, UBE4B, 4931440F15RIK, SKP1A, UBE2L3, FEM1A, STUB1, UBE2R2, UBE2N, UBE2D3, UBE2D2, AKTIP, HUWE1, NEDD4, AMFR	549	125	13288	3.09811293260473	0.131869001513427	0.0140417475392382	0.291960811145297
GOTERM_MF_FAT	GO:0004842~ubiquitin-protein ligase activity	14	1.69286577992744	0.000339479102311535	PPIL2, UBE4B, 4931440F15RIK, SKP1A, UBE2L3, FEM1A, STUB1, UBE2R2, UBE2N, UBE2D3, UBE2D2, HUWE1, NEDD4, AMFR	549	104	13288	3.25823175003502	0.220591488826193	0.0205541539809067	0.513967206318399
GOTERM_MF_FAT	GO:0016881~acid-amino acid ligase activity	18	2.17654171704957	0.000502165019543392	UBE3B, LOC639931, PPIL2, UBE4B, TTLL4, 4931440F15RIK, SKP1A, UBE2L3, FEM1A, STUB1, UBE2R2, UBE2N, UBE2D3, UBE2D2, HUWE1, AKTIP, NEDD4, AMFR	549	166	13288	2.62453091052735	0.308354474933318	0.0214536833411242	0.759396120873379
SP_PIR_KEYWORDS	ligase	25	3.0229746070133	0.00106604957649662	VARS2, UBE3B, NARS, CTPS, TTLL4, ZNRF1, STUB1, PFAS, UBE2R2, MCCC2, UBE2D3, UBE2D2, ADSSL1, SUCLG2, LARS2, DARS2, UBE2L3, RFWD2, UBE2N, HUWE1, NEDD4, FARSB, CARS2, AMFR, PCCA	742	290	17854	2.07430988010038	0.333233200658188	0.0250140150748892	1.46576825336798
UP_SEQ_FEATURE	active site:Glycyl thioester intermediate	8	0.967351874244256	0.0231590202627519	UBE2N, UBE2D3, UBE2D2, HUWE1, UBE3B, NEDD4, UBE2L3, UBE2R2	750	61	16021	2.80148633879781	1	0.980797170023763	33.4484877542928
GOTERM_BP_FAT	GO:0032446~protein modification by small protein conjugation	7	0.846432889963724	0.100922651981071	UBE2N, HUWE1, NEDD4, PPIL2, UBE4B, LOC639931, STUB1	552	79	13588	2.18115942028985	1	0.823064055048204	84.0039040604868
Annotation Cluster 11	Enrichment Score: 2.915299208729299
Category	Term	Count	%	PValue	Genes	List Total	Pop Hits	Pop Total	Fold Enrichment	Bonferroni	Benjamini	FDR
GOTERM_MF_FAT	GO:0003723~RNA binding	47	5.683192261185	0.000494655089712537	SRP14, EIF4E3, LOC630527, RNMT, LSM6, CPEB4, SNRPB2, MKI67IP, BCL2L2, TRMT1, CPEB1, TTN, STAU2, DAZAP1, LOC100047427, FUBP3, HTATSF1, METTL1, EIF1AY, BAT1A, RBMS2, SRRM1, LSM4, PTBP2, NSUN2, NSUN4, CSTF2, SNRPN, EXOSC5, FMR1, SF1, MRPS5, MBNL1, RNASEH2A, U2AF1L4, SNURF, SFRS3, HNRPDL, FAM120A, HNRNPUL1, RPL22, ZRANB2, FARSB, RDBP, TRUB2, SRP9, NOL12, EIF4E2	549	672	13288	1.69283979529881	0.304529486319273	0.022442256783882	0.748079060048512
SP_PIR_KEYWORDS	rna-binding	37	4.47400241837968	0.000565461770210632	SRP14, EIF4E3, LOC630527, RNMT, LSM6, CPEB4, SNRPB2, BCL2L2, MKI67IP, CPEB1, STAU2, DAZAP1, HTATSF1, METTL1, BAT1A, RBMS2, SRRM1, LSM4, PTBP2, NSUN2, CSTF2, SNRPN, EXOSC5, FMR1, SF1, MBNL1, U2AF1L4, SNURF, SFRS3, HNRPDL, FAM120A, HNRNPUL1, RPL22, ZRANB2, RDBP, NOL12, EIF4E2, SRP9	742	485	17854	1.83565732069914	0.193407139170009	0.0163976284015757	0.779983877291501
GOTERM_BP_FAT	GO:0006396~RNA processing	30	3.62756952841596	0.00641795463977994	PPP4R2, RNMT, LSM6, SNRPB2, UTP6, INTS1, TRPT1, TRMT1, BCL2L2, CPEB1, SF3B5, EBNA1BP2, METTL1, BAT1A, SRRM1, LSM4, PTBP2, NSUN2, BCAS2, TBL3, CSTF2, EXOSC5, SF1, MBNL1, U2AF1L4, SFRS3, RCL1, RSRC1, ZRANB2, TRUB2	552	437	13588	1.68988160382051	0.99999796013892	0.285351769254108	10.4994212089073
