# Supplementary material for: Mitochondrial Dysfunction Reveals the Role of mRNA Poly(A) Tail Regulation in Oculopharyngeal Muscular Dystrophy Pathogenesis
Source: PLoS Genet. 2015 Mar 27;11(3):e1005092. doi: 10.1371/journal.pgen.1005092 (PMC4376527; doi:10.1371/journal.pgen.1005092)
Supplement: S4 Table — (XLSX) [file pgen.1005092.s011.xlsx]

## Sheet: Feuil1
Table S4: Down-regulated genes in A17.1 mouse muscles at T1, annotated with the GO term "mitochondrion".
Gene Symbol	Probe ID
Idh3a	460332
Slc25a12	7400731
Oxct1	102640373
Ppp3ca	105550438
Ociad2	104480551
Pxmp2	6650082
Cpt1b	940086
Csde1	630332
Cox7a2	4280114
Ggnbp1	102100053
Mapk8	101230484
Tomm70a	103930369
Cs	5080600
Decr1	6590390
Ghitm	3290092
Mtch2	3780603
Dlat	430452
Dnajc27	4010136
Abcc9	102760086
Mmab	3610204
Agxt2l2	6770471
Pacs2	5700176
Aldh6a1	1770746
Mrpl35	1990671
Abcb7	4150324
Tmem65	104010735
Acad9	4070333
Suclg2	5340397
Napg	102570152
Crls1	105720050
Ndfip2	4070451
Mrps5	101050019
Mthfd2	3800411
Agps	6980184
Ldhd	5560605
Glud1	4210372
Pmpca	6840408
Dbt	106180717
Nars	1660722
Tmem143	5720465
Gck	2370273
Tfrc	4050551
Herc2	2970070
Slc25a4	2360519
Mipep	6370497
Aff4	4230020
Afg3l1	100940136
Mapk9	3780209
Gfm2	4670524
Tpp1	3990446
Ap2m1	2570338
mt-Nd4l	106840286
Mrpl54	870403
Lpin1	102940241
1300010F03Rik	4570253
Ndufab1	106660520
Aldh5a1	106660050
Nsun4	1580711
Atpaf2	103170309
Mpst	6380373
Cyp27a1	5220035
Bdh1	102470619
Dut	5690403
Armcx3	3290309
Col4a3bp	104560292
Adsl	5570484
Fahd2a	6620373
Cox15	2360402
Ivd	104570022
Vamp1	450735
Araf	104810148
Prdx2	4010619
Ndufa10	105390369
Akap8	4210026
Rab11a	5360079
Acadsb	520170
Slc25a27	6200707
P4ha1	2630692
Mtrf1l	3830193
Idh3g	6860706
Ide	106770576
Timm17b	6040400
Spg7	6220113
Dnajc30	4280286
Abhd10	2360154
Txn2	2030402
Coq9	6200070
Atad1	5550692
Ctsb	2360064
Mrps15	5360504
Pdha1	5550397
Mrpl55	2260075
Timm44	4670746
A230051G13Rik	7050438
Casq1	6290035
Coq5	5910113
Mrpl38	1940154
Ak3	3610112
Uros	103870520
Tmem160	104560170
Mapk1	103390402
Rdbp	6590044
Pdss2	102230026
Acsf3	7050332
Yme1l1	2360102
Tcf25	103830601
Crat	103440039
Gstz1	7000451
Gpt2	1850463
Cltc	107100215
Cpt2	6180075
Acad8	6650278
Hspd1	2030451
Bnip3l	1940347
Alas1	6400440
Ict1	430138
Ethe1	3440133
Nme1	770014
C030006K11Rik	5700519
Maob	2970520
Mecr	6370672
Fkbp8	4060019
Slmo2	730600
Dnajc4	4850136
Ndufa3	6040438
Dnaja3	6220338
Oxr1	2370039
Mrpl34	3520605
Bckdk	3990600
Vars2	4210270
Ppp1cc	6380300
Slc25a39	7100113
Cars2	106130014
Abcb6	6350138
Timm17a	130092
Pgs1	102370086
Tchp	6110270
Chchd4	2680075
Ears2	5290446
Htra2	1400025
Esr1	5860193
Slc25a15	5550064
Acp6	5550128
Top1mt	4560050
Psap	2810338
0610009O20Rik	5670132
Lace1	1410079
Gnpat	5360377
Wbscr16	5570390
Pick1	3990500
Nudt8	3710441
Shmt2	6040010
Fech	3120088
Ccdc56	1090133
Mrpl12	3120112
Bloc1s1	3940717
2410015M20Rik	3840066
Acadvl	6040403
Mfn1	5080546
Abhd11	1240086
Sirt5	110075
Dcakd	5690021
Bcl2	3800044
Ssbp1	106940082
Lars2	7000706
Ndufs2	4850020
Rps15a	1170180
Ung	6100364
Dars2	6200484
Nt5dc3	1090195
Mcee	2260671
Alkbh3	2630619
Wars2	840605
Apoa1bp	510576
Kcnj8	870494
Slc25a33	5340138
Bcl2l2	102650593
Gars	1230601
Immt	870450
Mrps25	870128
Mrpl23	4070142
Mrps35	4070551
Fastk	2690053
4933403F05Rik	103830403
Mrpl28	3520673
Pcca	3390400
Coq7	3190632
Mrpl19	6350400
Shmt1	102900736
Atic	6380463
Cav1	870025
1500001M20Rik	104590452
Atad3a	4050288
Ckmt2	1580288
Asah2	3130452
Myg1	4120324
Dlst	105420465
Tst	730372
Hibadh	5550739
Mdh2	1850601
Tomm40l	105080114
Rrp15	3360113
Pkm2	70500
Rhot1	6760692
Cd3eap	870092
Ndufv2	106370048
Mrps18b	5570086
Slc9a6	101240019
Rtn4ip1	1450068
Poldip2	2650139
Etfa	5690040
Nme2	2190672
Srgap2	101050450
Fundc1	4590619
Rhot2	2120292
Adh5	6380711
Pold3	6400278
Iscu	3060519
Brp44	3390372
Ttc3	3290014
Bcs1l	5360102
Eln	5080347
Mrps27	4850546
Mrps9	5340019
Slc25a35	4590341
Macrod1	4570725
Nln	5870575
Uaca	1190725
Cecr5	3140435
Slc25a3	670112
Abcb8	6590020
Idh2	2680397
Ubiad1	5420112
Fxn	4070500
Hdhd3	6660132
Fh1	2510575
Sdsl	6900435
Atp5f1	7000725
Nfs1	2680563
Tmem126a	7550377
Coq10b	2320333
Mrpl13	2850551
Bola1	7040746
1110008L16Rik	3440347
Txnrd2	3780451
Ndufb8	105670041
Vdac3	5390088
Zdhhc8	3190373
Tars2	510154
Ndufs3	1690136
Mterfd3	4810594
2810002N01Rik	2850092
Clpb	1410315
Sqrdl	6290132
Mrpl50	1740465
Cyc1	2850546
Qrsl1	780280
Pcbd2	106660280
Sucla2	730632
Plcd1	2030484
Adck1	6620707
Aldh4a1	2450450
1810027O10Rik	7000315
Cox17	6250072
Grpel1	3180240
Wwox	100460156
Pmpcb	1940670
Timm8a1	110279
Gtpbp10	1050647
Gpd2	2690411
Mrpl51	1580026
Ywhae	5310435
Higd1a	1190239
2410091C18Rik	6110114
Synj2bp	6770706
Sco1	102970014
Lrpprc	2470408
Fen1	1770541
Trim39	6550441
Xpnpep3	3840086
Pdk2	2690017
Akr7a5	2260341
Phyhipl	104010451
Lonp1	4590471
Dus2l	60180
Suclg1	5290270
2410003K15Rik	106520463
Supv3l1	1170072
Aatk	5890280
Slc25a32	6980348
Qtrtd1	7000053
Isca1	4730102
Suox	5220286
Etfb	2690025
Mrpl46	360736
Mterfd1	6840368
Thra	110164
Pde2a	105420497
Mrps28	2230373
Ghr	2260156
Mrpl17	4120148
C1qbp	3170452
Ccdc51	5860020
Hint2	5700086
Taz	7100193
Eefsec	1990008
Sord	3710435
Sccpdh	6180014
Mrpl37	6420088
Acat1	3170600
Mthfd1	5900398
Ndufb10	5900576
Clpp	6520102
Vars	1410017
Acad10	3610022
Fars2	5340575
Mrps34	5700541
Aifm1	2060070
Gfm1	6220711
Cox10	3140136
Timm50	1500139
Timm22	1240397
Ndufc2	580075
Mtch1	2370398
Ppox	2640678
Map2k2	4590601
Dhodh	3170072
Cox6c	1400020
Sdhb	4780113
Serhl	2470605
Dtymk	2340377
Nol3	104810088
Sars2	3190390
Mrpl4	2680050
Psen2	130382
Cox5a	1450609
Trap1	6040168
Mrpl16	4060079
Sgpp1	3930707
Atp5s	4200139
1810009N02Rik	3800093
Glrx5	6290411
Sod1	5890070
Mrps7	4730270
Armc1	106290239
Fastkd5	1500162
Sh3glb1	5670187
Mccc2	6110168
Ndufs7	1740142
Mmachc	6380176
Rsad1	106660687
Degs1	5910021
Uqcrc1	520053
4930443G12Rik	520112
Tusc2	1580253
Bsg	6520053
Ptrh2	106380138
Fxc1	4060575
Pigy	1170079
Dctn6	1740273
Mrpl14	2370168
Acaa1a	3120594
Qdpr	610017
Mrps10	6040047
1600014C10Rik	2650546
Nol7	6520332
H2-Ke6	1940647
Trmu	1230670
Afg3l2	5130332
Dmpk	2480133
Opa1	4730537
Mccc1	520373
Stard4	50711
1700021F05Rik	2940100
Aco2	4230600
Pcbp3	940332
Ndufa2	6020100
Mrps31	1980348
Pebp1	2850068
Coq3	3850324
Park2	3520594
Gcat	5270672
9030617O03Rik	100070463
Nudt6	2650020
2310061I04Rik	580044
Ptges2	4210097
Mrpl9	103120369
Abhd6	630717
Slc44a1	1780121
Zfhx3	104670059
Ndufb6	103870041
Mad1l1	5700035
Slc25a2	105890673
Nmnat3	1090239
Ilf3	3190647
Agpat5	4670113
Ldha	2190594
Dhx30	2480494
Slc25a11	130097
Mrpl22	6400520
Ndufa9	2260280
Slc25a46	4050070
Letm1	2680019
Mrps17	4670156
Ddx23	104070711
Coq4	1660551
Ndufv1	5420369
