# Supplementary material for: Mitochondrial Dysfunction Reveals the Role of mRNA Poly(A) Tail Regulation in Oculopharyngeal Muscular Dystrophy Pathogenesis
Source: PLoS Genet. 2015 Mar 27;11(3):e1005092. doi: 10.1371/journal.pgen.1005092 (PMC4376527; doi:10.1371/journal.pgen.1005092)
Supplement: S5 Table — (XLSX) [file pgen.1005092.s012.xlsx]

## Sheet: Feuil1
Table S5: Differentially expressed proteins in muscle biopsies from OPMD patients.
Accession	Peptide count	Confidence score	Anova (p)	Fold change	Highest mean condition	Identified Protein	Gene Symbol	Localisation
Increased in OPMD samples
P02788	3	177.19	0.00906042	20.4609	OP	Lactotransferrin	LTF	extracellular region
P05164	2	101.44	0.013534	12.0574	OP	Myeloperoxidase	MPO	extracellular region
P61626	2	127.57	0.0184524	5.85817	OP	Lysozyme C	LYZ	extracellular region
P01871	1	46.52	0.0423363	4.96344	OP	Ig mu chain C region	IGHM	extracellular region
Q9UHP9	1	47.6	0.00298968	3.15458	OP	Small muscular protein	SMPX	cytoskeleton
P10412	1	51.79	0.00801413	3.1428	OP	Histone H1.4	HIST1H1E	nucleus
P09429	2	95.19	0.0297953	2.88252	OP	High mobility group protein B1	HMGB1	nucleus
Q9NR12	2	112.61	0.0215569	2.26839	OP	PDZ and LIM domain protein 7	PDLIM7	cytoskeleton
P10599	1	82.78	0.0333903	2.10997	OP	Thioredoxin	TXN	mitochondrion
P07108	1	46.63	0.028277	2.07638	OP	Acyl-CoA-binding protein	DBI	endoplasmic reticulum
P02749	2	102.17	0.00560064	2.02321	OP	Beta-2-glycoprotein 1	APOH	extracellular region
Q9Y376	1	42.44	0.00289975	2.00746	OP	Calcium-binding protein 39	CAB39	cytoplasm
Q96HC4	4	334.98	0.0246328	1.8437	OP	PDZ and LIM domain protein 5	PDLIM5	cytoskeleton
P02585	10	918.77	0.0397528	1.80901	OP	Troponin C, skeletal muscle	TNNC2	cytoskeleton
P01859	3	194.21	0.00426653	1.80366	OP	Ig gamma-2 chain C region	IGHG2	extracellular region
P31415	8	534.51	0.0465939	1.76188	OP	Calsequestrin-1	CASQ1	mitochondrion
P00441	5	349.94	0.00404756	1.67427	OP	Superoxide dismutase [Cu-Zn]	SOD1	extracellular region
P06733	14	1073.87	0.0210263	1.59448	OP	Alpha-enolase	ENO1	cytoplasm
P09382	2	178.27	0.011424	1.55411	OP	Galectin-1	LGALS1	extracellular region
Q9Y281	5	350.82	0.0121048	1.51958	OP	Cofilin-2	CFL2	cytoskeleton
Q04760	3	157.1	0.0169629	1.33545	OP	Lactoylglutathione lyase	GLO1	cytoplasm
Decreased in OPMD samples
P15121	7	366.05	0.0261372	1.14194	CT	Aldose reductase	AKR1B1	extracellular region
O60662	8	489.24	0.0484474	1.15125	CT	Kelch repeat and BTB domain-containing protein	KBTBD10	cytoskeleton
Q15149	11	558.75	0.0373059	1.1831	CT	Plectin	PLEC	cytoskeleton
P35609	43	3518.42	0.0391201	1.29317	CT	Alpha-actinin-2	ACTN2	extracellular region
P20929	84	4755.18	0.00775289	1.2954	CT	Nebulin	NEB	cytoskeleton
Q8N335	2	116.4	0.0190174	1.31727	CT	Glycerol-3-phosphate dehydrogenase 1-like protein	GPD1L	cytoplasm
Q9NP98	7	549.51	0.0386839	1.4772	CT	Myozenin-1	MYOZ1	cytoskeleton
O15061	5	256.21	0.0368882	1.49804	CT	Synemin	SYNM	cytoskeleton
O75208	1	41.56	0.0392413	1.50414	CT	Ubiquinone biosynthesis protein COQ9, mitochondrial	COQ9	mitochondrion
Q9H8H3	2	110.99	0.0424283	1.5177	CT	Methyltransferase-like protein 7A	METTL7A	endoplasmic reticulum
Q9UBF9	4	269.42	0.0111852	1.5453	CT	Myotilin	MYOT	cytoskeleton
P10809	1	62.51	0.0234079	1.57607	CT	60 kDa heat shock protein, mitochondrial	HSPD1	extracellular region
P19404	1	51.91	0.0142338	1.5826	CT	NADH dehydrogenase [ubiquinone] flavoprotein 2, mitochondrial	NDUFV2	mitochondrion
Q99798	8	619.54	0.0296032	1.60096	CT	Aconitate hydratase, mitochondrial	ACO2	mitochondrion
P48735	9	534.86	0.00313536	1.62674	CT	Isocitrate dehydrogenase [NADP], mitochondrial	IDH2	mitochondrion
P20674	1	55.1	0.00513262	1.64022	CT	Cytochrome c oxidase subunit 5A, mitochondrial	COX5A	mitochondrion
P24752	6	375.5	0.0188557	1.70901	CT	Acetyl-CoA acetyltransferase, mitochondrial	ACAT1	mitochondrion
P49748	5	259.34	0.0267416	1.72374	CT	Very long-chain specific acyl-CoA dehydrogenase, mitochondrial	ACADVL	mitochondrion
P00505	4	236.09	0.011019	1.73468	CT	Aspartate aminotransferase, mitochondrial	GOT2	mitochondrion
P11177	2	104.23	0.00377356	1.78051	CT	Pyruvate dehydrogenase E1 component subunit beta, mitochondrial	PDHB	mitochondrion
P06576	14	1042.47	0.0169588	1.80104	CT	ATP synthase subunit beta, mitochondrial	ATP5B	mitochondrion
P21796	3	201.54	0.00310221	1.81867	CT	Voltage-dependent anion-selective channel protein 1	VDAC1	mitochondrion
P12235	3	197.87	0.00494056	1.89084	CT	ADP/ATP translocase 1	SLC25A4	mitochondrion
P36957	1	63.22	0.0147198	1.90708	CT	Dihydrolipoyllysine-residue succinyltransferase component of 2-oxoglutarate dehydrogenase complex, mitochondrial	DLST	mitochondrion
P56134	2	108.38	0.0432695	1.90972	CT	ATP synthase subunit f, mitochondrial	ATP5J2	mitochondrion
P51970	1	46.21	0.00279945	1.96003	CT	NADH dehydrogenase [ubiquinone] 1 alpha subcomplex subunit 8	NDUFA8	mitochondrion
Q00325	1	49.5	0.0104403	1.98325	CT	Phosphate carrier protein, mitochondrial	SLC25A3	mitochondrion
O75390	1	56.65	0.00151166	2.01779	CT	Citrate synthase, mitochondrial	CS	mitochondrion
P22695	4	237.78	0.000801362	2.05735	CT	Cytochrome b-c1 complex subunit 2, mitochondrial	UQCRC2	mitochondrion
Q9NX63	2	136.92	0.0212613	2.05747	CT	Coiled-coil-helix-coiled-coil-helix domain-containing protein 3, mitochondrial	CHCHD3	mitochondrion
P38117	1	43.23	0.0118076	2.07608	CT	Electron transfer flavoprotein subunit beta	ETFB	mitochondrion
P28331	2	96.88	0.0293479	2.09514	CT	NADH-ubiquinone oxidoreductase 75 kDa subunit, mitochondrial	NDUFS1	mitochondrion
P25705	9	720.78	0.00131964	2.1051	CT	ATP synthase subunit alpha, mitochondrial	ATP5A1	mitochondrion
P55084	4	221.29	0.0475939	2.11765	CT	Trifunctional enzyme subunit beta, mitochondrial	HADHB	mitochondrion
P18859	1	58.7	0.00746192	2.13514	CT	ATP synthase-coupling factor 6, mitochondrial	ATP5J	mitochondrion
P17540	6	457.78	0.0367183	2.13943	CT	Creatine kinase S-type, mitochondrial	CKMT2	mitochondrion
P13073	1	48.05	0.00250169	2.19713	CT	Cytochrome c oxidase subunit 4 isoform 1, mitochondrial	COXAI1	mitochondrion
P48047	2	90.47	0.0065105	2.2162	CT	ATP synthase subunit O, mitochondrial	ATP5O	mitochondrion
P11310	2	132.59	0.0094588	2.24095	CT	Medium-chain specific acyl-CoA dehydrogenase, mitochondrial	ACADM	mitochondrion
P42765	2	93.14	0.0405999	2.3982	CT	3-ketoacyl-CoA thiolase, mitochondrial	ACAA2	mitochondrion
P45880	4	170.34	0.000418979	2.43115	CT	Voltage-dependent anion-selective channel protein 2	VDAC2	mitochondrion
Q9NX14	1	44.55	0.00997999	2.56938	CT	NADH dehydrogenase [ubiquinone] 1 beta subcomplex subunit 11, mitochondrial	NDUFB11	mitochondrion
P24539	1	42.46	0.00135777	2.59985	CT	ATP synthase subunit b, mitochondrial	ATP5F1	mitochondrion
P36542	2	90.52	0.00110386	2.623	CT	ATP synthase subunit gamma, mitochondrial	ATP5C1	mitochondrion
O75947	1	43	7.03613e-05	2.79691	CT	ATP synthase subunit d, mitochondrial	ATP5H	mitochondrion
Q96IX5	1	83.07	0.00947274	3.12942	CT	Up-regulated during skeletal muscle growth protein 5	USMG5	mitochondrion
P49821	1	45.97	0.00471586	3.13105	CT	NADH dehydrogenase [ubiquinone] flavoprotein 1, mitochondrial	NDUFV1	mitochondrion
P12277	2	93.29	0.0151703	3.56722	CT	Creatine kinase B-type	CKB	mitochondrion
O75964	1	41.61	0.00154194	3.73193	CT	ATP synthase subunit g, mitochondrial	ATP5L	mitochondrion
